# Supplementary material for: Phylogeographic and population insights of the Asian common toad (Bufo gargarizans) in Korea and China: population isolation and expansions as response to the ice ages
Source: PeerJ. 2017 Nov 28;5:e4044. doi: 10.7717/peerj.4044 (PMC5710166; doi:10.7717/peerj.4044)
Supplement: Supplemental Information 1 [file peerj-05-4044-s001.txt]

>A1
AAGGAACACTCTTAATGAATAACAGACTTTACTCGTCAATCGAGCCTTCCCTTGGTTTGA
GAGTACGAATATTAACTTTATAAAGTTAACCCACTTACATTCCTTATATTATGAATGCCT
AATGACAAACCATCTATAACTATAGAGCAATCTCAGCCATTTTGACCATTGACGTGATTT
ATTTCATTTTATGAAACACTCCACTGACTCTAAATCAACATAAAGGCTTGACC-AAATTC
GTCCAATTAACTCATATACATGAAACTTTGAACTGGACCTTAAAGTCCTAGTCAGTACGG
ATAATACTTATAAAAGAACTTGAATAATAAGCATCCATGGTATTCTCATGAAGTTCATTC
AAATAGACAGGACATATAAAGATCTTCAACATGAATATCTCTTTCCCATACCCCTAAGAC
TC
>A2
AAGGAACACTCTTAATGAATAATAGACTTTACTCGTCAATCGAGCCTTCCCTTGGTTTGA
GAGTACGAATATTAACTTTATAAAGTTAACCCACTTACATTCCTTATATTATGAATGCCT
AATGACAAACCATCTATAACTATAGAGCAATCTCAGCCATTTTGACCATTGACGTGATTT
ATTTCATTTTATGAAACACTCCACTGACTCTAAATCAACATAAAGGCTTGACC-AAATTC
GTCCAATTAACTCATATACATGAAACTTTGAACTGGACCTTAAAGTCCTAGTCAATACGG
ATAATACTTATAAAAGAACTTGAATAATAAGCATCCATGGTATTCTCATGAAGTCCATTC
AAATAGACAGGACATATAAAGATCTTCAACATGAATATCTCTTTCCCATACCCCTAAGAC
TC
>B3
AAGGAACACTCTTAATGAATAATAGACTTTACTCGTCAATCGAGCCTTCCCTTGGTTTGA
GAGTACGAATATTAACTTTATAAAGTTAACCCACTTACACTCCTTATATTATGAATGCCT
AATGACAAACCATCTATAACTATAGAGCAATCTCAGCCATTTTGACCATTGACGTGATTT
ATTTCATCTTATGAAAGACTCCACTGACTCTAAATCAACATAAAGGCTTGACC-AAATTC
GTCCAATTAACTCATATACATGAAACTTTGAACTGGACCTTAAAGTCCTAGTCAATACGG
ATAATACTTATAAAAGAACTTGAATAGTAAGCATCCATGGTATTCTCATGAAGTCCATTC
AACTAGACAGGACATATAAAGATCTTCAACATGAATATCTCTTTCCCATACCCTTAAGAC
TC
>B4
AAGGAACACTCTTAATGAATAATAGACTTTACTCGTCAATCGAGCCTTCCCTTGGTTTGA
GAGTACGAATATTAACTTTATAAAGTTAACCCACTTACACTCCTTATATTATGAATGCCT
AATGACAAACCATCTATAACTATAGAGCAATCTCAGCCATTTTGACCATTGACGTGATTT
ATTTCATCTTATGAAATACTCCACTGACTCTAAATCAACATAAAGGCTTGACC-AAATTC
GTCCAATTAACTCATATACATTAAACTTTGAACTGGACCTGAAAGTCCTAGTCAATACGG
ATAATACTTATAAAAGAACTTGAATAATAAGCATCCATGGTATTCTCATGAAGTCCATTC
AATTAGACAGGACATATAAAGATCTTCAGCATGAATATCTCTTTCCCATACCCTTAAGAC
TC
>B5
AAGGAACACTCTTAATGAATAATAGACTTTACTCGTCAATCGAGCCTTCCCTTGGTTTGA
GAGTACGAATATTAACTTTATAAAGTTAACCCACTTACACTCCTTATATTATGAATGCCT
AATGACAAACCATCTATAACTATAGAGCAATCTCAGCCATTTTGACCATTGACGTGATTT
ATTTCATCTTATGAAAGACTCCACTGACTCTAAATCAACATAAAGGCTTGACC-AAATTC
GTCCAATTAACTCATATACATGAAACTTTGAACTGGACCTTAAAGTCCTAGTCAATACGG
ATAATACTTATAAAAGAACTTGAATAGTAAGCATCCATGGTATTCTCATGAAGTCCATTC
AACTAGACAGGACATATAAAGATCTTCAACATGAATATCTCTTTCCCATACCCTTAAGAC
TC
>B6
AAGGAACACTCTTAATGAATAATAGACTTTACTCGTCAATCGAGCCTTCCCTTGGTTTGA
GAGTACGAATATTAACTTTATAAAGTTAACCCACTTACATTCCTTATATTATGAATGCCT
AATGACAAACCATCTATAACTATAGAGCAATCTCAGCCATTTTGACCATTGACGTGATTT
ATTTCATCTTATGAAATACTCCACTGACTCTAAATCAACATAAAGGCTTGACC-AAATTT
GTCCAATTAACTCATATACATGAAACTTTGAACTGGACCTGAAAGTCCTAGTCAATACGG
ATAATACTTATAAAAGAACTTGAATAATAAGCATCCATGGTATTCTCATGAAGTCCATTC
AATTAGACAGGACATATAAAGATCTTCAACATGAATATCTCTTTCCCATACCCTTAAGAC
TC
>B7
AAGGAACACTCTTAATGAATAATAGACTTTACTCGTCAATCGAGCCTTCCCTTGGTTTGA
GAGTACGAATATTAACTTTATAAAGTTAACCCACTTACACTCCTTATATTATGAATGCCT
AATGACAAACCATCTATAACTATAGAGCAATCTCAGCCATTTTGACCATTGACGTGATTT
ATTTCATCTTATGAAATACTCCACTGACTCTAAATCAACATAAAGGCTTGACC-AAATTC
GTCCAATTAACTCATATACATTAAACTTTGAACTGGACCTGAAAGTCCTAGTCAATACGG
ATAATACTTATAAAAGAACTTGAATAATAAGCATCCATGGTATTCTCATGAAGTCCATTC
AATTAGACAGGACATATAAAGATCTTCANCATGAATATCTCTTTCCCATACCCTTAAGAC
TC
>C8
AAGGAACACTCTTAATGAATAGTAGACTTTACTCGTCAATCGAGCCTTCCCTTGGTTTGA
GAGTACGAATATTAACTTTATAAAGTTAACCCACTTACATTCCTTATATTATGAATGCCT
AATGACAAACCATCTATAACTATAGAGCAATCTCAGCCATTTTGACCATTGACGTGATTT
ATTTCATTTTATGAAACACTCCACTGACTCTAAATCAACATAAAGGCTTGACC-AAATTC
GTCCAATTAACTCATATACATGAAACTTTGAACTGGACCTTAAAGTCCTAGTCAATACGG
ATAATACTTATAAAAGAACTTGAATAATAAGCATCCATGGTATTCTCATGAAGTTCATTC
AAATAGACAGGACATATAAAGATCTTCAACATGAATATCTCTTTCCCATACCCCTAAGAC
TC
>C9
AAGGAACACTCTTAATGAATAATAGACTTTACTCGTCAATCGAGCCTTCCCTTGGTTTGA
GAGTACGAATATTAACTTTATAAAGTTAACCCACTTACACTCCTTATATTATGAATGCCT
AATGACAAACCATCTATAACTATAGAGCAATCTCAGCCATTTTGACCATTGACGTGATTT
ATTTCATCTTATGAAAGACTCCACTGACTCTAAATCAACATAAAGGCTTGACC-AAATTC
GTCCAATTAACTCATATACATGAAACTTTGAACTGGACCTTAAAGTCCTAGTCAATACGG
ATAATACTTATAAAAGAACTTGAATAGTAAGCATCCATGGTATTCTCATGAAGTCCATTC
AACTAGACAGGACATATAAAGATCTTCAACATGAATATCTCTTTCCCATACCCTTAAGAC
TC
>C10
AAGGAACACTCTTAATGAATAATAGACTTTACTCGTCAATCGAGCCTTCCCTTGGTTTGA
GAGTACGAATATTAACTTTATAAAGTTAACCCACTTACACTCCTTATATTATGAATGCCT
AATGACAAACCATCTATAACTATAGAGCAATCTCAGCCATTTTGACCATTGACGTGATTT
ATTTCATCTTATGAAAGACTCCACTGACTCTAAATCAACATAAAGGCTTGACC-AAATTC
GTCCAATTAACTCATATACATGAAACTTTGAACTGGACCTTAAAGTCCTAGTCAATACGG
ATAATACTTATAAAAGAACTTGAATAGTAAGCATCCATGGTATTCTCATGAAGTCCATTC
AACTAGACAGGACATATAAAGATCTTCAACATGAATATCTCTTTCCCATACCCTTAAGAC
TC
>C11
AAGGAACACTCTTAATGAATAATAGACTTTACTCGTCAATCGAGCCTTCCCTTGGTTTGA
GAGTACGAATATTAACTTTATAAAGTTAACCCACTTACACTCCTTATATTATGAATGCCT
AATGACAAACCATCTATAACTATAGAGCAATCTCAGCCATTTTGACCATTGACGTGATTT
ATTTCATCTTATGAAATACTCCACTGACTCTAAATCAACATAAAGGCTTGACC-AAATTC
GTCCAATTAACTCATATACATGAAACTTTGAACTGGACCTGAAAGTCCTAGTCAATACGG
ATAATACTTATAAAAGAACTTGAATAATAAGCATCCATGGTATTCTCATGAAGTCCATTC
AATTAGACAGGACATATAAAGATCTTCAACATGAATATCTCTTTCCCATACCCTTAAGAC
TC
>C12
AAGGAACACTCTTAATGAATAATAGACTTTACTCGTCAATCGAGCCTTCCCTTGGTTTGA
GAGTACGAATATTAACTTTATAAAGTTAACCCACTTACATTCCTTATATTATGAATGCCT
AATGACAAACCATCTATAACTATAGAGCAATCTCAGCCATTTTGACCATTGACGTGATTT
ATTTCATTTTATGAAACACTCCACTGACTCTAAATCAACATAAAGGCTTGACC-AAATTC
GTCCAATTAACTCATATACATGAAACTTTGAACTGGACCTTAAAGTCCTAGTCAATACGG
ATAATACTTATAAAAGAACTTGAATAATAAGCATCCATGGTATTCTCATGAAGTCCATTC
AAATAGACAGGACATATAAAGATCTTCAACATGAATATCTCTTTCCCATACCCCTAAGAC
TC
>D13
AAGGAACACTCTTAATGAATAATAGACTTTACTCGTCAATCGAGCCTTCCCTTGGTTTGA
GAGTACGAATATTAACTTTATAAAGTTAACCCACTTACACTCCTTATATTATGAATGCCT
AATGACAAACCATCTATAACTATAGAGCAATCTCAGCCATTTTGACCATTGACGTGATTT
ATTTCATCTTATGAAAGACTCCACTGACTCTAAATCAACATAAAGGCTTGACC-AAATTC
GTCCAATTAACTCATATACATGAAACTTTGAACTGGACCTTAAAGTCCTAGTCAATACGG
ATAATACTTATAAAAGAACTTGAATAGTAAGCATCCATGGTATTCTCATGAAGTCCATTC
AACTAGACAGGACATATAAAGATCTTCAACATGAATATCTCTTTCCCATACCCTTAAGAC
TC
>E14
AAGGAACACTCTTAATGAATAATAGACTTTACTCGTCAATCGAGCCTTCCCTTGGTTTGA
GAGTACGAATATTAACTTTACAAAGTTAACCCACTTACACTCCTTATATTATGAATGCCT
AATGACAAACCATCTATAACTATAGAGCAATCTCAGCCATTTTGACCATTGACGTGATTT
ATTTCATCTTATGAAATACTCCACTGACTCTAAATCAACATAAAGGCTTGACC-AAATTC
GTCCAATTAACTCATATACATGAAACTTTGAACTGGACCTGAAAGTCCTAGTCAATACGG
ATAATACTTATAAAAGAACTTGAATAATAAGCATCCATGGTATTCTCATGAAGTCCATTC
AATTAGACAGGACATATAAAGATCTTCAACATGAATATCTCTTTCCCATACCCTTAAGAC
TC
>E15
AAGGAACACTCTTAATGAATAATAGACTTTACTCGTCAATCGAGCCTTCCCTTGGTTTGA
GAGTACGAATATTAACTTTATAAAGTTAACCCACTTACATTCCTTATATTATGAATGCCT
AATGACAAACCATCTATAACTATAGAGCAATCTCAGCCATTTTGACCATTGACGTGATTT
ATTTCATTTTATGAAACACTCCACTGACTCTAAATCAACATAAAGGCTTGACC-AAATTC
GTCCAATTAACTCATATACATGAAACTTTGAACTGGACCTTAAAGTCCTAGTCAATACGG
ATAATACTTATAAAAGAACTTGAATAATAAGCATCCATGGTATTCTCATGAAGTCCATTC
AAATAGACAGGACATATAAAGATCTTCAACATGAATATCTCTTTCCCATACCCCTAAGAC
TC
>E16
AAGGAACACTCTTAATGAATAATAGACTTTACTCGTCAATCGAGCCTTCCCTTGGTTTGA
GAGTACGAATATTAACTTTATAAAGTTAACCCACTTACACTCCTTATATTATGAATGCCT
AATGACAAACCATCTATAACTATAGAGCAATCTCAGCCATTTTGACCATTGACGTGATTT
ATTTCATCTTATGAAATACTCCACTGACTCTAAATCAACATAAAGGCTTGACC-AAATTC
GTCCAATTAACTCATATACATGAAACTTTGAACTGGACCTGAAAGTCCTAGTCAATACGG
ATAATACTTATAAAAGAACTTGAATAATAAGCATCCATGGTATTCTCATGAAGTCCATTC
AATTAGACAGGACATATAAAGATCTTCAACATGAATATCTCTTTCCCATACCCTTAAGAC
TC
>F17
AAGGAACACTCTTAATGAATAATAGACTTTACTCGTCAATCGAGCCTTCCCTTGGTTTGA
GAGTACGAATATTAACTCTACAAAGTTAACCCACTTACACTCCTTATATTATGAATGCCT
AATGACAAACCATCTATAACTATAGAGCAATCTCAGCCATTTTGACCATTGACGTGATTT
ATTTCATCTTATGAAATACTCCACTGACTCTAAATCAACATAAAGGCTTGACC-AAATTC
GTCCAATTAACTCATATACATGAAACTTTGAACTGGACCTGAAAGTCCTAGTCAATACGG
ATAATACTTATAAAAGAACTTGAATAGTAAGCATCCATGGTATTCTCATGAAGTCCATTC
AATTAGACAGGACATATAAAGATCTTCAACATGAATATCTCTTTCCCATACCCTTAAGAC
TC
>F18
AAGGAACACTCTTAATGAATAATAGACTTTACTCGTCAATCGAGCCTTCCCTTGGTTTGA
GAGTACGAATATTAACTTTATAAAGTTAACCCACTTACACTCCTTATATTATGAATGCCT
AATGACAAACCATCTATAACTATAGAGCAATCTCAGCCATTTTGACCATTGACGTGATTT
ATTTCATCTTATGAAAGACTCCACTGACTCTAAATCAACATAAAGGCTTGACC-AAATTC
GTCCAATTAACTCATATACATGAAACTTTGAACTGGACCTTAAAGTCCTAGTCAATACGG
ATAATACTTATAAAAGAACTTGAATAGTAAGCATCCATGGTATTCTCATGAAGTCCATTC
AACTAGACAGGACATATAAAGATCTTCAACATGAATATCTCTTTCCCATACCCTTAAGAC
TC
>F19
NNGGAACACTCTTAATGAATAATAGACTTTACTCGTCAATCGAGCCTTCCCTTGGTTTGA
GAGTACGAATATTAACTTTATAAAGTTAACCCACTTACACTCCTTATATTATGAATGCCT
AATGACAAACCATCTATAACTATAGAGCAATCTCAGCCATTTTGACCATTGACGTGATTT
ATTTCATCTTATGAAAGACTCCACTGACTCTAAATCAACATAAAGGCTTGACC-AAATTC
GTCCAATTAACTCATATACATGAAACTTTGAACTGGACCTTAAAGTCCTAGTCAATACGG
ATAATACTTATAAAAGAACTTGAATAGTAAGCATCCATGGTATTCTCATGAAGTCCATTC
AACTAGACAGGACATATAAAGATCTTCAACATGAATATCTCTTTCCCATACCCTTAAGAC
TC
>F20
AAGGAACACTCTTAATGAATAATAGACTTTACTCGTCAATCGAGCCTTCCCTTGGTTTGA
GAGTACGAATATTAACTTTATAAAGTTAACCCACTTACACTCCTTATATTATGAATGCCT
AATGACAAACCATCTATAACTATAGAGCAATCTCAGCCATTTTGACCATTGACGTGATTT
ATTTCATCTTATGAAAGACTCCACTGACTCTAAATCAACATAAAGGCTTGACC-AAATTC
GTCCAATTAACTCATATACATGAAACTTTGAACTGGACCTTAAAGTCCTAGTCAATACGG
ATAATACTTATAAAAGAACTTGAATAGTAAGCATCCATGGTATTCTCATGAAGTCCATTC
AACTAGACAGGACATATAAAGATCTTCAACATGAATATCTCTTTCCCATACCCTTAAGAC
TC
>F21
AAGGAACACTCTTAATGAATAATAGACTTTACTCGTCAATCGAGCCTTCCCTTGGTTTGA
GAGTACGAATATTAACTTTATAAAGTTAACCCACTTACACTCCTTATATTATGAATGCCT
AATGACAAACCATCTATAACTATAGAGCAATCTCAGCCATTTTGACCATTGACGTGATTT
ATTTCATCTTATGAAATACTCCACTGACTCTAAATCAACATAAAGGCTTGACC-AAATTC
GTCCAATTAACTCATATACATGAAACTTTGAACTGGACCTGAAAGTCCTAGTCAATACGG
ATAATACTTATAAAAGAACTTGAATAATAAGCATCCATGGTATTCTCATGAAGTCCATTC
AATTAGACAGGACATATAAAGATCTTCAACATGAATATCTCTTTCCCATACCCTTAAGAC
TC
>G22
AAGGAACACTCTTAATGAATAATAGACTTTACTCGTCAATCGAGCCTTCCCTTGGTTTGA
GAGTACGAATATTAACTTTATAAAGTTAACCCACTTACATTCCTTATATTATGAATGCCT
AATGACAAACCATCTATAACTATAGAGCAATCTCAGCCATTTTGACCATTGACGTGATTT
ATTTCATCTTATGAAATACTCCACTGACTCTAAATCAACATAAAGGCTTGACC-AAATTC
GTCCAATTAACTCATATACATGAAACTTTGAACTGGACCTGAAAGTCCTAGTCAATACGG
ATAATACTTATAAAAGAACTTGAATAATAAGCATCCATGGTATTCTCATGAAGTCCATTC
AATTAGACAGGACATATAAAGATCTTCAACATGAATATCTCTTTCCCATACCCTTAAGAC
TC
>G23
AAGGAACACTCTTAATGAATAACAGACTTTACTCGTCAATCGAGCCTTCCCTTGGTTTGA
GAGTACGAATATTAACTTTATAAAGTTAACCCACTTACATTCCTTATATTATGAATGCCT
AATGACAAACCATCTATAACTATAGAGCAATCTCAGCCATTTTGACCATTGACGTGATTT
ATTTCATTTTATGAAACACTCCACTGACTCTAAATCAACATAAAGGCTTGACC-AAATTC
GTCCAATTAACTCATATACATGAAACTTTGAACTGGACCTTAAAGTCCTAGTCAATACGG
ATAATACTTATAAAAGAACTTGAATAATAAGCATCCATGGTATTCTCATGAAGTTCATTC
AAATAGACAGGACATATAAAGATCTTCAACATGAATATCTCTTTCCCATACCCCTAAGAC
TC
>H24
AAGGAACACTCTTAATGAATAATAGACTTTACTCGTCAATCGAGCCTTCCCTTGGTTTGA
GAGTACGAATATTAACTTTATAAAGTTAACCCACTTACACTCCTTATATTATGAATGCCT
AATGACAAACCATCTATAACTATAGAGCAATCTCAGCCATTTTGACCATTGACGTGATTT
ATTTCATCTTATGAAAGACTCCACTGACTCTAAATCAACATAAAGGCTTGACC-AAATTC
GTCCAATTAACTCATATACATGAAACTTTGAACTGGACCTTAAAGTCCTAGTCAATACGG
ATAATACTTATAAAAGAACTTGAATAGTAAGCATCCATGGTATTCTCATGAAGTCCATTC
AACTAGACAGGACATATAAAGATCTTCAACATGAATATCTCTTTCCCATACCCTTAAGAC
TC
>H25
NNGGAACACTCTTAATGAATAATAGACTTTACTCGTCAATCGAGCCTTCCCTTGGTTTGA
GAGTACGAATATTAACTTTATAAAGTTAACCCACTTACACTCCTTATATTATGAATGCCT
AATGACAAACCATCTATAACTATAGAGCAATCTCAGCCATTTTGACCATTGACGTGATTT
ATTTCATCTTATGAAAGACTCCACTGACTCTAAATCAACATAAAGGCTTGACC-AAATTC
GTCCAATTAACTCATATACATGAAACTTTGAACTGGACCTTAAAGTCCTAGTCAATACGG
ATAATACTTATAAAAGAACTTGAATAGTAAGCATCCATGGTATTCTCATGAAGTCCATTC
AACTAGACAGGACATATAAAGATCTTCAACATGAATATCTCTTTCCCATACCCTTAAGAC
TC
>H26
AAGGAACACTCTTAATGAATAATAGACTTTACTCGTCAATCGAGCCTTCCCTTGGTTTGA
GAGTACGAATATTAACTTTATAAAGTTAACCCACTTACACTCCTTATATTATGAATGCCT
AATGACAAACCATCTATAACTATAGAGCAATCTCAGCCATTTTGACCATTGACGTGATTT
ATTTCATCTTATGAAAGACTCCACTGACTCTAAATCAACATAAAGGCTTGACC-AAATTC
GTCCAATTAACTCATATACATGAAACTTTGAACTGGACCTTAAAGTCCTAGTCAATACGG
ATAATACTTATAAAAGAACTTGAATAGTAAGCATCCATGGTATTCTCATGAAGTCCATTC
AACTAGACAGGACATATAAAGATCTTCAACATGAATATCTCTTTCCCATACCCTTAAGAC
TC
>H27
NNGGAACACTCTTAATGAATAATAGACTTTACTCGTCAATCGAGCCTTCCCTTGGTTTGA
GAGTACGAATATTAACTTTATAAAGTTAACCCACTTACACTCCTTATATTATGAATGCCT
AATGACAAACCATCTATAACTATAGAGCAATCTCAGCCATTTTGACCATTGACGTGATTT
ATTTCATCTTATGAAAGACTCCACTGACTCTAAATCAACATAAAGGCTTGACC-AAATTC
GTCCAATTAACTCATATACATGAAACTTTGAACTGGACCTTAAAGTCCTAGTCAATACGG
ATAATACTTATAAAAGAACTTGAATAGTAAGCATCCATGGTATTCTCATGAAGTCCATTC
AACTAGACAGGACATATAAAGATCTTCAACATGAATATCTCTTTCCCATACCCTTAAGAC
TC
>H28
NNGGAACACTCTTAATGAATAATAGACTTTACTCGTCAATCGAGCCTTCCCTTGGTTTGA
GAGTACGAATATTAACTTTATAAAGTTAACCCACTTACACTCCTTATATTATGAATGCCT
AATGACAAACCATCTATAACTATAGAGCAATCTCAGCCATTTTGACCATTGACGTGATTT
ATTTCATCTTATGAAAGACTCCACTGACTCTAAATCAACATAAAGGCTTGACC-AAATTC
GTCCAATTAACTCATATACATGAAACTTTGAACTGGACCTTAAAGTCCTAGTCAATACGG
ATAATACTTATAAAAGAACTTGAATAGTAAGCATCCATGGTATTCTCATGAAGTCCATTC
AACTAGACAGGACATATAAAGATCTTCAACATGAATATCTCTTTCCCATACCCTTAAGAC
TC
>G29
AAGGAACACTCTTAATGAATAACAGACTTTACTCGTCAATCGAGCCTTCCCTTGGTTTGA
GAGTACGAATATTAACTTTATAAAGTTAACCCACTTACATTCCTTATATTATGAATGCCT
AATGACAAACCATCTATAACTATAGAGCAATCTCAGCCATTTTGACCATTGACGTGATTT
ATTTCATTTTATGAAACACTCCACTGACTCTAAATCAACATAAAGGCTTGACC-AAATTC
GTCCAATTAACTCATATACATGAAACTTTGAACTGGACCTTAAAGTCCTAGTCAATACGG
ATAATACTTATAAAAGAACTTGAATAATAAGCATCCATGGTATTCTCATGAAGTCCATTC
AAATAGACAGGACATATAAAGATCTTCAACATGAATATCTCTTTCCCATACCCCTAAGAC
TC
>I30
AAGGAACACTCTTAATGAATAATAGACTTTACTCGTCAATCGAGCCTTCCCTTGGTTTGA
GAGTACGAATATTAACTTTATAAAGTTAACCCACTTACACTCCTTATATTATGAATGCCT
AATGACAAACCATCTATAACTATAGAGCAATCTCAGCCATTTTGACCATTGACGTGATTT
ATTTCATCTTATGAAATACTCCACTGACTCTAAATCAACATAAAGGCTTGACC-AAATTC
GTCCAATTAACTCATATACATGAAACTTTGAACTGGACCTGAAAGTCCTAGTCAATACGG
ATAATACTTATAAAAGAACTTGAATAATAAGCATCCATGGTATTCTCATGAAGTCCATTC
AGTTAGACAGGACATATAAAGATCTTCAACATGAATATCTCTTTCCCATACCCTTAAGAC
TC
>I31
AAGGAACACTCTTAATGAATAATAGACTTTACTCGTCAATCGAGCCTTCCCTTGGTTTGA
GAGTACGAATATTAACTTTATAAAGTTAACCCACTTACATTCCTTATATTATGAATGCCT
AATGACAAACCATCTATAACTATAGAGCAATCTCAGCCATTTTGACCATTGACGTGATTT
ATTTCATTTTATGAAACACTCCACTGACTCTAAATCAACATAAAGGCTTGACC-AAATTC
GTCCAATTAACTCATATACATGAAACTTTGAACTGGACCTTAAAGTCCTAGTCAATACGG
ATAATACTTATAAAAGAACTTGAATAATAAGCATCCATGGTATTCTCATGAAGTCCATTC
AAATAGACAGGACATATAAAGATCTTCAACATGAATATCTCTTTCCCATACCCTTAAGAC
TC
>I32
AAGGAACACTCTTAATGAATAATAGACTTTACTCGTCAATCGAGCCTTCCCTTGGTTTGA
GAGTACGAATATTAACTTTATAAAGTTAACCCACTTACATTCCTTATATTATGAATGCCT
AATGACAAACCATCTATAACTATAGAGCAATCTCAGCCATTTTGACCATTGACGTGATTT
ATTTCATTTTATGAAACACTCCACTGACTCTAAATCAACATAAAGGCTTGACC-AAATTC
GTCCAATTAACTCATATACATGAAACTTTGAACTGGACCTTAAAGTCCTAGTCAATACGG
ATAATACTTATAAAAGAACTTGAATAATAAGCATCCATGGTATTCTCATGAAGTCCATTC
AAATAGACAGGACATATAAAGATCTTCAACATGAATATCTCTTTCCCATACCCTTAAGAC
TC
>I33
AAGGAACACTCTTAATGAATAATAGACTTTACTCGTCAATCGAGCCTTCCCTTGGTTTGA
GAGTACGAATATTAACTTTATAAAGTTAACCCACTTACATTCCTTATATTATGAATGCCT
AATGACAAACCATCTATAACTATAGAGCAATCTCAGCCATTTTGACCATTGACGTGATTT
ATTTCATTTTATGAAACACTCCACTGACTCTAAATCAACATAAAGGCTTGACC-AAATTC
GTCCAATTAACTCATATACATGAAACTTTGAACTGGACCTTAAAGTCCTAGTCAATACGG
ATAATACTTATAAAAGAACTTGAATAATAAGCATCCATGGTATTCTCATGAAGTCCATTC
AAATAGACAGGACATATAAAGATCTTCAACATGAATATCTCTTTCCCATACCCTTAAGAC
TC
>I34
AAGGAACACTCTTAATGAATAATAGACTTTACTCGTCAATCGAGCCTTCCCTTGGTTTGA
GAGTACGAATATTAACTTTATAAAGTTAACCCACTTACATTCCTTATATTATGAATGCCT
AATGACAAACCATCTATAACTATAGAGCAATCTCAGCCATTTTGACCATTGACGTGATTT
ATTTCATTTTATGAAACACTCCACTGACTCTAAATCAACATAAAGGCTTGACC-AAATTC
GTCCAATTAACTCATATACATGAAACTTTGAACTGGACCTTAAAGTCCTAGTCAATACGG
ATAATACTTATAAAAGAACTTGAATAATAAGCATCCATGGTATTCTCATGAAGTCCATTC
AAATAGACAGGACATATAAAGATCTTCAACATGAATATCTCTTTCCCATACCCTTAAGAC
TC
>J35
NNGGAACACTCTTAATGAATAATAGACTTTACTCGTCAATCGAGCCTTCCCTTGGTTTGA
GAGTACGAATATTAACTTTATAAAGTTAACCCACTTACACTCCTTATATTATGAATGCCT
AATGACAAACCATCTATAACTATAGAGCAATCTCAGCCATTTTGACCATTGACGTGATTT
ATTTCATCTTATGAAAGACTCCACTGACTCTAAATCAACATAAAGGCTTGACC-AAATTC
GTCCAATTAACTCATATACATGAAACTTTGAACTGGACCTTAAAGTCCTAGTCAATACGG
ATAATACTTATAAAAGAACTTGAATAGTAAGCATCCATGGTATTCTCATGAAGTCCATTC
AACTAGACAGGACATATAAAGATCTTCAACATGAATATCTCTTTCCCATACCCTTAAGAC
TC
>J36
AAGGAACACTCTTAATGAATAGTAGACTTTACTCGTCAATCGAGCCTTCCCTTGGTTTGA
GAGTACGAATATTAACTTTATAAAGTTAACCCACTTACATTCCTTATATTATGAATGCCT
AATGACAAACCATCTATAACTATAGAGCAATCTCAGCCATTTTGACCATTGACGTGATTT
ATTTCATTTTATGAAACACTCCACTGACTCTAAATCAACATAAAGGCTTGACC-AAATTC
GTCCAATTAACTCATATACATGAAACTTTGAACTGGACCTTAAAGTCCTAGTCAATACGG
ATAATACTTATAAAAGAACTTGAATAATAAGCATCCATGGTATTCTCATGAAGTTCATTC
AAATAGACAGGACATATAAAGATCTTCAACATGAATATCTCTTTCCCATACCCCTAAGAC
TC
>J37
NNGGAACACTCTTAATGAATAATAGACTTTACTCGTCAATCGAGCCTTCCCTTGGTTTGA
GAGTACGAATATTAACTTTATAAAGTTAACCCACTTACACTCCTTATATTATGAATGCCT
AATGACAAACCATCTATAACTATAGAGCAATCTCAGCCATTTTGACCATTGACGTGATTT
ATTTCATCTTATGAAAGACTCCACTGACTCTAAATCAACATAAAGGCTTGACC-AAATTC
GTCCAATTAACTCATATACATGAAACTTTGAACTGGACCTTAAAGTCCTAGTCAATACGG
ATAATACTTATAAAAGAACTTGAATAGTAAGCATCCATGGTATTCTCATGAAGTCCATTC
AACTAGACAGGACATATAAAGATCTCCAACATGAATATCTCTTTCCCATACCCTTAAGAC
TC
>J38
AAGGAACACTCTTAATGAATAATAGACTTTACTCGTCAATCGAGCCTTCCCTTGGTTTGA
GAGTACGAATATTAACTTTATAAAGTTAACCCACTTACACTCCTTATATTATGAATGCCT
AATGACAAACCATCTATAACTATAGAGCAATCTCAGCCATTTTGACCATTGACGTGATTT
ATTTCATCTTATGAAATACTCCACTGACTCTAAATCAACATAAAGGCTTGACC-AAATTC
GTCCAATTAACTCATATACATTAAACTTTGAACTGGACCTGAAAGTCCTAGTCAATACGG
ATAATACTTATAAAAGAACTTGAATAATAAGCATCCATGGTATTCTCATGAAGTCCATTC
AATTAGACAGGACATATAAAGATCTTCAACATGAATATCTCTTTCCCATACCCTTAAGAC
TC
>J39
AAGGAACACTCTTAATGAATAACAGACTTTACTCGTCAATCGAGCCTTCCCTTGGTTTGA
GAGTACGAATATTAACTTTATAAAGTTAACCCACTTACATTCCTTATATTATGAATGCCT
AATGACAAACCATCTATAACTATAGAGCAATCTCAGCCATTTTGACCATTGACGTGATTT
ATTTCATTTTATGAAACACTCCACTGACTCTAAATCAACATAAAGGCTTGACC-AAATTC
GTCCAATTAACTCATATACATGAAACTTTGAACTGGACCTTAAAGTCCTAGTCAATACGG
ATAATACTTATAAAAGAACTTGAATAATAAGCATCCATGGTATTCTCATGAAGTTCATTC
AAATAGACAGGACATATAAAGATCTTCAACATGAATATCTCTTTCCCATACCCCTAAGAC
TC
>J40
AAGGAACACTCTTAATGAATAATAGACTTTACTCGTCAATCGAGCCTTCCCTTGGTTTGA
GAGTACGAATATTAACTTTATAAAGTTAACCCACTTACACTCCTTATATTATGAATGCCT
AATGACAAACCATCTATAACTATAGAGCAATCTCAGCCATTTTGACCATTGACGTGATTT
ATTTCATCTTATGAGAGACTCCACTGACTCTAAATCAACATAAAGGCTTGACC-AAATTC
GTCCAATTAACTCATATACATGAAACTTTGAACTGGACCTTAAAGTCCTAGTCAATACGG
ATAATACTTATAAAAGAACTTGAATAGTAAGCATCCATGGTATTCTCATGAAGTCCATTC
AACTAGACAGGACATATAAAGATCTTCAACATGAATATCTCTTTCCCATACCCTTAAGAC
TC
>J41
AAGGAACACTCTTAATGAATAGTAGACTTTACTCGTCAATCGAGCCTTCCCTTGGTTTGA
GAGTACGAATATTAACTTTATAAAGTTAACCCACTTACATTCCTTATATTATGAATGCCT
AATGACAAACCATCTATAACTATAGAGCAATCTCAGCCATTTTGACCATTGACGTGATTT
ATTTCATTTTATGAAACACTCCACTGACTCTAAATCAACATAAAGGCTTGACC-AAATTC
GTCCAATTAACTCATATACATGAAACTTTGAACTGGACCTTAAAGTCCTAGTCAATACGG
ATAATACTTATAAAAGAACTTGAATAATAAGCATCCATGGTATTCTCATGAAGTTCATTC
AAATAGACAGGACATATAAAGATCTTCAACATGAATATCTCTTTCCCATACCCCTAAGAC
TC
>J42
NNGGAACACTCTTAATGAATAATAGACTTTACTCGTCAATCGAGCCTTCCCTTGGTTTGA
GAGTACGAATATTAACTTTATAAAGTTAACCCACTTACACTCCTTATATTATGAATGCCT
AATGACAAACCATCTATAACTATAGAGCAATCTCAGCCATTTTGACCATTGACGTGATTT
ATTTCATCTTATGAAAGACTCCACTGACTCTAAATCAACATAAAGGCTTGACC-AAATTC
GTCCAATTAACTCATATACATGAAACTTTGAACTGGACCTTAAAGTCCTAGTCAATACGG
ATAATACTTATAAAAGAACTTGAATAGTAAGCATCCATGGTATTCTCATGAAGTCCATTC
AACTAGACAGGACATATAAAGATCTTCAACATGAATATCTCTTTCCCATACCCTTAAGAC
TC
>J43
AAGGAACACTCTTAATGAATAATAGACTTTACTCGTCAATCGAGCCTTCCCTTGGTTTGA
GAGTACGAATATTAACTTTATAAAGTTAACCCACTTACACTCCTTATATTATGAATGCCT
AATGACAAACCATCTATAACTATAGAGCAATCTCAGCCATTTTGACCATTGACGTGATTT
ATTTCATCTTATGAAAGACTCCACTGACTCTAAATCAACATAAAGGCTTGACC-AAATTC
GTCCAATTAACTCATATACATGAAACTTTGAACTGGACCTTAAAGTCCTAGTCAATACGG
ATAATACTTATAAAAGAACTTGAATAGTAAGCATCCATGGTATTCTCATGAAGTCCATTC
AACTAGACAGGACATATAAAGATCTTCAACATGAATATCTCTTTCCCATACCCTTAAGAC
TC
>J44
AAGGAACACTCTTAATGAATAATAGACTTTACTCGTCAATCGAGCCTTCCCTTGGTTTGA
GAGTACGAATATTAACTTTATAAAGTTAACCCACTTACACTCCTTATATTATGAATGCCT
AATGACAAACCATCTATAACTATAGAGCAATCTCAGCCATTTTGACCATTGACGTGATTT
ATTTCATCTTATGAGAGACTCCACTGACTCTAAATCAACATAAAGGCTTGACC-AAATTC
GTCCAATTAACTCATATACATGAAACTTTGAACTGGACCTTAAAGTCCTAGTCAATACGG
ATAATACTTATAAAAGAACTTGAATAGTAAGCATCCATGGTATTCTCATGAAGTCCATTC
AACTAGACAGGACATATAAAGATCTTCAACATGAATATCTCTTTCCCATACCCTTAAGAC
TC
>J45
AAGGAACACTCTTAATGAATAATAGACTTTACTCGTCAATCGAGCCTTCCCTTGGTTTGA
GAGTACGAATATTAACTTTATAAAGTTAACCCACTTACACTCCTTATATTATGAATGCCT
AATGACAAACCATCTATAACTATAGAGCAATCTCAGCCATTTTGACCATTGACGTGATTT
ATTTCATCTTATGAGAGACTCCACTGACTCTAAATCAACATAAAGGCTTGACC-AAATTC
GTCCAATTAACTCATATACATGAAACTTTGAACTGGACCTTAAAGTCCTAGTCAATACGG
ATAATACTTATAAAAGAACTTGAATAGTAAGCATCCATGGTATTCTCATGAAGTCCATTC
AACTAGACAGGACATATAAAGATCTTCAACATGAATATCTCTTTCCCATACCCTTAAGAC
TC
>J46
NNGGAACACTCTTAATGAATAATAGACTTTACTCGTCAATCGAGCCTTCCCTTGGTTTGA
GAGTACGAATATTAACTTTATAAAGTTAACCCACTTACACTCCTTATATTATGAATGCCT
AATGACAAACCATCTATAACTATAGAGCAATCTCAGCCATTTTGACCATTGACGTGATTT
ATTTCATCTTATGAGAGACTCCACTGACTCTAAATCAACATAAAGGCTTGACC-AAATTC
GTCCAATTAACTCATATACATGAAACTTTGAACTGGACCTTAAAGTCCTAGTCAATACGG
ATAATACTTATAAAAGAACTTGAATAGTAAGCATCCATGGTATTCTCATGAAGTCCATTC
AACTAGACAGGACATATAAAGATCTTCAACATGAATATCTCTTTCCCATACCCTTAAGAC
TC
>J47
AAGGAACACTCTTAATGAATAACAGACTTTACTCGTCAATCGAGCCTTCCCTTGGTTTGA
GAGTACGAATATTAACTTTATAAAGTTAACCCACTTACATTCCTTATATTATGAATGCCT
AATGACAAACCATCTATAACTATAGAGCAATCTCAGCCATTTTGACCATTGACGTGATTT
ATTTCATTTTATGAAACACTCCACTGACTCTAAATCAACATAAAGGCTTGACC-AAATTC
GTCCAATTAACTCATATACATGAAACTTTGAACTGGACCTTAAAGTCCTAGTCAATACGG
ATAATACTTATAAAAGAACTTGAATAATAAGCATCCATGGTATTCTCATGAAGTTCATTC
AAATAGACAGGACATATAAAGATCTTCAACATGAATATCTCTTTCCCATACCCCTAAGAC
TC
>CHI14
AAGGAACACTCTTAATGAATAATAGACTTTACTCGTCAATCGAGCCTTCCCTTGGTTTGA
GAGTACGAATATTAACTTTATAAAGTTAACCCACTTACATTCCTTATATTATGAATGCCT
AATGACAAACCATCTATAACTATAGAGCAATCTCAGCCATTTTGACCATTGACGTGATTT
ATTTCATTTTATGAAACACTCCACTGACTCTAAATCAACATAAAGGCTTGACC-AAATTC
GTCCAATTAACTCATATACATGAAACTTTGAACTGGACCTTAAAGTCCTAGTCAATACGG
ATAATACTTATAAAAGAACTTGAATAATAAGCATCCATGGTATTCTCATGAAGTCCATTC
AAATAGACAGGACATATAAAGATCTTCAACATGAATATCTCTTTCCCATACCCTTAAGAC
TC
>CHI76
AAGGAACACTCTTAATGAATAATAGACTTTACTCGTCAATCGAGCCTTCCCTTGGTTTGA
GAGTACGAATATTAACTTTATAAAGTTAACCCACTTACATTCCTTATATTATGAATGCCT
AATGACAAACCATCTATAACTATAGAGCAATCTCAGCCATTTTGACCATTGACGTGATTT
ATTTCATTTTATGAAACACTCCACTGACTCTAAATCAACATAAAGGCTTGACC-AAATTC
GTCCAATTAACTCATATACATGAAACTTTGAACTGGACCTTAAAGTCCTAGTCAATACGG
ATAATACTTATAAAAGAACTTGAATAATAAGCATCCATGGTATTCTCATGAAGTCCATTC
AAATAGACAGGACATATAAAGATCTTCAACATGAATATCTCTTTCCCATACCCTTAAGAC
TN
>CHIGS1
NNNNNNNNNNNNNNNNNNNNNNNNNNNNNNNNNNNNNNNNNNNNNNTTCCCTTGGTTTGA
GAGTACGAATATCAACTTTATAAAGTTAACCCACTTACATTCCTTATATTATGAATGCCT
AATGACAAACCATCTATAACTATAGAGCAATCTCAGCCATTTTGACCATTGACGTGATTT
ATTTCATTTTATGAAACACTCCACTGACTCTAAATCAACATAAAGGCTTGACC-AAATTC
GTCCAATTAACTCATATACATGAAACTTTGAACTGGACCTTAAAGTCCTAGTCAATACGG
ATAATACTTATAAAAGAACTTGAATAATAAGCATCCATGGTATTCTCATGAAGTCCATTC
AAATAGACAGGACATATAAAGATCTTCAACATGAATATCTCTTTCCCATACCCNNNNNNN
NN
>CHIGS2
NNNNNNNNNNNNNNNNNNNNNNNNNNNNNNNNNNNNNNNNNNNNNNTTCCCTTGGTTTGA
GAGTACGAATATCAACTTTATAAAGTTAACCCACTTACATTCCTTATATTATGAATGCCT
AATGACAAACCATCTATAACTATAGAGCAATCTCAGCCATTTTGACCATTGACGTGATTT
ATTTCATTTTATGAAACACTCCACTGACTCTAAATCAACATAAAGGCTTGACC-AAATTC
GTCCAATTAACTCATATACATGAAACTTTGAACTGGACCTTAAAGTCCTAGTCAATACGG
ATAATACTTATAAAAGAACTTGAATAATAAGCATCCATGGTATTCTCATGAAGTCCATTC
AAATAGACAGGACATATAAAGATCTTCAACATGAATATCTCTTTCCCATACCCNNNNNNN
NN
>CHIGS3
NNNNNNNNNNNNNNNNNNNNNNNNNNNNNNNNNNNNNNNNNNNNNNTTCCCTTGGTTTGA
GAGTACGAATATCAACTTTATAAAGTTAACCCACTTACATTCCTTATATTATGAATGCCT
AATGACAAACCATCTATAACTATAGAGCAATCTCAGCCATTTTGACCATTGACGTGATTT
ATTTCATTTTATGAAACACTCCACTGACTCTAAATCAACATAAAGGCTTGACC-AAATTC
GTCCAATTAACTCATATACATGAAACTTTGAACTGGACCTTAAAGTCCTAGTCAATACGG
ATAATACTTATAAAAGAACTTGAATAATAAGCATCCATGGTATTCTCATGAAGTCCATTC
AAATAGACAGGACATATAAAGATCTTCAACATGAATATCTCTTTCCCATACCCNNNNNNN
NN
>CHIGS4
NNNNNNNNNNNNNNNNNNNNNNNNNNNNNNNNNNNNNNNNNNNNNNTTCCCTTGGTTTGA
GAGTACGAATATCAACTTTATAAAGTTAACCCACTTACATTCCTTATATTATGAATGCCT
AATGACAAACCATCTATAACTATAGAGCAATCTCAGCCATTTTGACCATTGACGTGATTT
ATTTCATTTTATGAAACACTCCACTGACTCTAAATCAACATAAAGGCTTGACC-AAATTC
GTCCAATTAACTCATATACATGAAACTTTGAACTGGACCTTAAAGTCCTAGTCAATACGG
ATAATACTTATAAAAGAACTTGAATAATAAGCATCCATGGTATTCTCATGAAGTCCATTC
AAATAGACAGGACATATAAAGATCTTCAACATGAATATCTCTTTCCCATACCCNNNNNNN
NN
>HLJ
NNNNNNNNNNNNNNNNNNNNNNNNNNNNNNNNNNNNNNNNNNNNNNTTCCCTTGGTTTGA
GAGTACGAATATTAACTTTATAAAGTTAACCCACTTACATTCCTTATATTATGAATGCCT
AATGACAAACCATCTATAACTATAGAGCAATCTCAGCCATTTTGACCATTGACGTGATTT
ATTTCATTTTATGAAACACTCCACTGACTCTAAATCAACATAAAGGCTTGACC-AAATTC
GTCCAATTAACTCATATACATGAAACTTTGAACTGGACCTTAAAGTCCTAGTCAATACGG
ATAATACTTATAAAAGAACTTGAATAATAAGCATCCATGGTATTCTCATGAAGTCCATTC
AAATAGACAGGACATATAAAGATCTTCAACATGAATATCTCTTTCCCATACCCNNNNNNN
NN
>HB1
NNNNNNNNNNNNNNNNNNNNNNNNNNNNNNNNNNNNNNNNNNNNNNTTCCCTTGGTTTGA
GAGTACGAATATTAACTTTATAAAGTTAACCCACTTACATTCCTTATATTATGAATGCCT
AATGACAAACCATCTATAACTATAGAGCAATCTCAGCCATTTTGACCATTGACGTGATTT
ATTTCATTTTATGAAACACTCCACTGACTCTAAATCAACATAAAGGCTTGACC-AAATTC
GTCCAATTAACTCATATACATGAAACTTTGAACTGGACCTTAAAGTCCTAGTCAATACGG
ATAATACTTATAAAAGAACTTGAATAATAAGCATCCATGGTATTCTCATGAAGTCCATTC
AAATAGACAGGACATATAAAGATCTTCAACATGAATATCTCTTTCCCATACCCNNNNNNN
NN
>HB2
NNNNNNNNNNNNNNNNNNNNNNNNNNNNNNNNNNNNNNNNNNNNNNTTCCCTTGGTTTGA
GAGTACGAATATTAACTTTATAAAGTTAACCCACTTACATTCCTTATATTATGAATGCCT
AATGACAAACCATCTATAACTATAGAGCAATCTCAGCCATTTTGACCATTGACGTGATTT
ATTTCATTTTATGAAACACTCCACTGACTCTAAATCAACATAAAGGCTTGACC-AAATTC
GTCCAATTAACTCATATACATGAAACTTTGAACTGGACCTTAAAGTCCTAGTCAATACGG
ATAATACTTATAAAAGAACTTGAATAATAAGCATCCATGGTATTCTCATGAAGTCCATTC
AAATAGACAGGACATATAAAGATCTTCAACATGAATATCTCTTTCCCATACCCNNNNNNN
NN
>HB3
NNNNNNNNNNNNNNNNNNNNNNNNNNNNNNNNNNNNNNNNNNNNNNTTCCCTTGGTTTGA
GAGTACGAATATTAACTTTATAAAGTTAACCCACTTACATTCCTTATATTATGAATGCCT
AATGACAAACCATCTATAACTATAGAGCAATCTCAGCCATTTTGACCATTGACGTGATTT
ATTTCATTTTATGAAACACTCCACTGACTCTAAATCAACATAAAGGCTTGACC-AAATTC
GTCCAATTAACTCATATACATGAAACTTTGAACTGGACCTTAAAGTCCTAGTCAATACGG
ATAATACTTATAAAAGAACTTGAATAATAAGCATCCATGGTATTCTCATGAAGTCCATTC
AAATAGACAGGACATATAAAGATCTTCAACATGAATATCTCTTTCCCATACCCNNNNNNN
NN
>HB4
NNNNNNNNNNNNNNNNNNNNNNNNNNNNNNNNNNNNNNNNNNNNNNTTCCCTTGGTTTGA
GAGTACGAATATTAACTTTATAAAGTTAACCCACTTACATTCCTTATATTATGAATGCCT
AATGACAAACCATCTATAACTATAGAGCAATCTCAGCCATTTTGACCATTGACGTGATTT
ATTTCATTTTATGAAACACTCCACTGACTCTAAATCAACATAAAGGCTTGACC-AAATTC
GTCCAATTAACTCATATACATGAAACTTTGAACTGGACCTTAAAGTCCTAGTCAATACGG
ATAATACTTATAAAAGAACTTGAATAATAAGCATCCATGGTATTCTCATGAAGTCCATTC
AAATAGACAGGACATATAAAGATCTTCAACATGAATATCTCTTTCCCATACCCNNNNNNN
NN
>HB5
NNNNNNNNNNNNNNNNNNNNNNNNNNNNNNNNNNNNNNNNNNNNNNTTCCCTTGGTTTGA
GAGTACGAATATTAACTTTATAAAGTTAACCCACTTACATTCCTTATATTATGAATGCCT
AATGACAAACCATCTATAACTATAGAGCAATCTCAGCCATTTTGACCATTGACGTGATTT
ATTTCATTTTATGAAACACTCCACTGACTCTAAATCAACATAAAGGCTTGACC-AAATTC
GTCCAATTAACTCATATACATGAAACTTTGAACTGGACCTTAAAGTCCTAGTCAATACGG
ATAATACTTATAAAAGAACTTGAATAATAAGCATCCATGGTATTCTCATGAAGTCCATTC
AAATAGACAGGACATATAAAGATCTTCAACATGAATATCTCTTTCCCATACCCNNNNNNN
NN
>GS6
NNNNNNNNNNNNNNNNNNNNNNNNNNNNNNNNNNNNNNNNNNNNNNTTCCCTTGGTTTGA
GAGTACGAATATTAACTTTATAAAGTTAACCCACTTACATTCCTTATATTATGAATGCCT
AATGACAAACCATCTATAACTATAGAGCAATCTCAGCCATTTTGACCATTGACGTGATTT
ATTTCATTTTATGAAACACTCCACTGACTCTAAATCAACATAAAGGCTTGACC-AAATTC
GTCCAATTAACTCATATACATGAAACTTTGAACTGGACCTTAAAGTCCTAGTCAATACGG
ATAATACTTATAAAAGAACTTGAATAATAAGCATCCATGGTATTCTCATGAAGTCCATTC
AAATAGACAGGACATATAAAGATCTTCAACATGAATATCTCTTTCCCATACCCNNNNNNN
NN
>CHIHLJ1
NNNNNNNNNNNNNNNNNNNNNNNNNNNNNNNNNNNNNNNNNNNNNNTTCCCTTGGTTTGA
GAGTACGAATATCAACTTTATAAAGTTAACCCACTTACATTCCTTATATTATGAATGCCT
AATGACAAACCATCTATAACTATAGAGCAATCTCAGCCATTTTGACCATTGACGTGATTT
ATTTCATTTTATGAAACACTCCACTGACTCTAAATCAACATAAAGGCTTGACC-AAATTC
GTCCAATTAACTCATATACATGAAACTTTGAACTGGACCTTAAAGTCCTAGTCAATACGG
ATAATACTTATAAAAGAACTTGAGTAATAAGCATCCATGGTATTCTCATGAAGTCCATTC
AAATAGACAGGACATATAAAGATCTTCAACATGAATATCTCTTTCCCATACCCNNNNNNN
NN
>CHIHLJ2
NNNNNNNNNNNNNNNNNNNNNNNNNNNNNNNNNNNNNNNNNNNNNNTTCCCTTGGTTTGA
GAGTACGAATATCAACTTTATAAAGTTAACCCACTTACATTCCTTATATTATGAATGCCT
AATGACAAACCATCTATAACTATAGAGCAATCTCAGCCATTTTGACCATTGACGTGATTT
ATTTCATTTTATGAAACACTCCACTGACTCTAAATCAACATAAAGGCTTGACC-AAATTC
GTCCAATTAACTCATATACATGAAACTTTGAACTGGACCTTAAAGTCCTAGTCAATACGG
ATAATACTTATAAAAGAACTTGAGTAATAAGCATCCATGGTATTCTCATGAAGTCCATTC
AAATAGACAGGACATATAAAGATCTTCAACATGAATATCTCTTTCCCATACCCNNNNNNN
NN
