# Supplementary material for: Phylogeographic and population insights of the Asian common toad (Bufo gargarizans) in Korea and China: population isolation and expansions as response to the ice ages
Source: PeerJ. 2017 Nov 28;5:e4044. doi: 10.7717/peerj.4044 (PMC5710166; doi:10.7717/peerj.4044)
Supplement: Supplemental Information 2 [file peerj-05-4044-s002.txt]

>A1
CCCCCTCACCCTAGCGCTAACAATCTGATTTATCTCATTCCCAATCTCACTTCTACTAAC
CCCACCCATCTCATGGAAACGTGCCTGAAAGCTAAGGACCTCCTTGATAGGGAGAACAAT
AGGAGTTCAAATCTCCTCGCTTCCTTAGAAAGATAGGAATTGAACCTATAACTGAGAGAT
CAAAACTCCCTGTAATTCCATTTTACCACTTTCTAGTAAAGTCAGCTAAACAAGCTTTTG
GGCCCATACCCCAAACATGTTGGTTAAACCCCCTCCTTTACTAATAAACCCCTATGCTTT
ATCAATAATCGTTTCAAGCCTTGCCCTAGGCACCATCTTAACACTATCAAGTTACCATTG
AATTTTAGCCTGAATCGGGCTTGAAATTAATACACTAGCAATTATTCCTTTGATAACAAA
AACCCCCCACCCCCGAGCCATTGAGGCTGCAACAAAATACTTCCTTACACAGGCCGCAGC
ATCTGCCCTCATTCTATTCTCTAGCATCCTTAATGCATTCACCATGGGGGAGTGGGCTAT
CAATGTACCCTCTCACCCCATCCCGGCCACCCTCTTATCTATTGCCCTCGCAATAAAACT
AGGAGTCGCCCCATTCCACTTCTGATTACCTGAAGTTCTCCAAGGATCAACACTCCAAAC
AGGCTTCATCCTATCCACATGGC-AAAAATTAGCCCCCATGGCACTTCTTATCCAACTTT
CTCAGTCAGTAAACCTCACCCTTATACTAACCCTCGGGCTTCTTTCTACTATTGTCGGAG
GGTGAGGCGGCATTA
>A2
CCCCCTCACCCTAGCGCTAACAATCTGATTTATCTCATTCCCAATCTCACTTCTACTAAC
CCCACCCATCTCATGGAAACGTGCCTGAAAGCTAAGGACCTCCTTGATAGGGAGAACAAT
AGGAGTTCAAATCTCCTCGCTTCCTTAGAAAGATAGGAATTGAACCTATAACTGAGAGAT
CAAAACTCCCTGTAATTCCATTTTACCACTTTCTAGTAAAGTCAGCTAAACAAGCTTTTG
GGCCCATACCCCAAACATGTTGGTTAAACCCCCTCCTTTACTAATAAACCCCTATGCTTT
ATCAATAATCGTTTCAAGCCTTGCCCTAGGCACCATCTTAACACTATCAAGTTACCATTG
AATTTTAGCCTGAATCGGGCTTGAAATTAATACACTAGCAATTATTCCTTTGATAACAAA
AACCCCCCACCCCCGAGCCATTGAGGCTGCAACAAAATACTTCCTTACACAGGCCGCAGC
ATCTGCCCTCATTCTATTCTCTAGCATCCTTAATGCATTCACCATGGGGGAGTGGGCTAT
CAATGTACCCTCTCACCCCATCCCGGCCACCCTCTTATCTATTGCCCTCGCAATAAAACT
AGGAGTCGCCCCATTCCACTTCTGATTACCTGAGGTTCTCCAAGGATCAACACTCCAAAC
AGGCTTCATCCTATCCACATGGC-AAAAATTAGCCCCCATGGCACTTCTTATCCAACTTT
CTCAGTCAGTAAACCTCACCCTTATACTAACCCTCGGGCTTCTTTCTACTATTGTCGGAG
GGTGAGGCGGCATTA
>B3
CCCCCTCACCCTAGCGCTAACAATCTGATTTATCTCATTCCCAATCTCACTTCTACTTAC
CCCACCCATCTCATGGAAACGTGCCTGAAAGCTAAGGACCTCCTTGATAGGGAGAACAAT
AGGAGTTCAAATCTCCTCGCTTCCTTAGAAAGATAGGAATTGAACCTATAACTGAGAGAT
CAAAACTCCCTGTAATTCCATTTTACCACTTTCTAGTAAAGTCAGCTAAACAAGCTTTTG
GGCCCATACCCCAAACATGTTGGTTAAACCCCCTCCTTTACTAATAAACCCCTATGCTTT
ATCAATAATCGTTTCAAGCCTTGCCCTAGGCACCATCTTAACACTATCAAGTTACCATTG
AATTTTAGCCTGAATCGGGCTTGAAATTAATACACTAGCAATTATTCCTTTGATAACAAA
AACCCCCCACCCCCGAGCCATTGAGGCTGCAACAAAATACTTCCTTACACAGGCCGCAGC
ATCTGCCCTCATTCTATTCTCTAGCATCCTTAATGCATTCACCATGGGGGAGTGGGCTAT
CAATGTACCCTCTCACCCCATCCCGGCCACCCTCTTATCTATTGCCCTCGCAATAAAACT
AGGAGTCGCCCCATTCCACTTCTGATTACCTGAGGTTCTCCAAGGATCAACACTCCAAAC
AGGCCTCATCCTATCCACATGGC-AAAAATTAGCCCCCATGGCACTTCTTATTCAACTTT
CTCAGTCAGTAAACCTCACCCTTATACTAACCCTCGGGCTTCTTTCTACTATTGTCGGAG
GGTGAGGCGGCATTA
>B4
CCCCCTCACCCTAGCGCTAACAATCTGATTTATCTCATTCCCAATCTCACTTCTACTTAC
CCCACCCATCTCATGGAAACGTGCCTGAAAGCTAAGGACCTCCTTGATAGGGAGAACAAT
AGGAGTTCAAATCTCCTCGCTTCCTTAGAAAGATAGGAATTGAACCTATAACTGAGAGAT
CAAAACTCCCTGTAATTCCATTTTACCACTTTCTAGTAAAGTCAGCTAAACAAGCTTTTG
GGCCCATACCCCAAACATGTTGGTTAAACCCCCTCCTTTACTAATAAACCCCTATGCTTT
ATCAATAATCGTTTCAAGCCTTGCCCTAGGCACCATCTTAACACTATCAAGTTACCATTG
AATTTTAGCCTGAATCGGGCTTGAAATTAATACACTAGCAATTATTCCTCTGATAACAAA
AACCCCCCACCCCCGAGCCATTGAGGCTGCAACAAAATACTTCCTTACACAGGCCGCAGC
ATCTGCCCTCATTCTATTCTCTAGCATCCTTAATGCATTCACCATGGGGGAGTGGGCTAT
CAATGTACCCTCTCACCCCATCCCGGCCACCCTCTTATCTATTGCCCTCGCAATAAAACT
AGGAGTCGCCCCATTCCACTTCTGATTACCTGAGGTTCTCCAAGGATCAACACTCCAAAC
AGGCTTCATCCTATCCACATGGC-AAAAATTAGCCCCCATGGCACTTCTTATTCAACTTT
CTCAGTCAGTAAACCTCACCCTTATACTAACCCTCGGGCTTCTTTCTACTATTGTCGGAG
GGTGAGGCGGCATTA
>B5
CCCCCTCACCCTAGCGCTAACAATCTGATTTATCTCATTCCCAATCTCACTTCTACTTAC
CCCACCCATCTCATGGAAACGTGCCTGAAAGCTAAGGACCTCCTTGATAGGGAGAACAAT
AGGAGTTCAAATCTCCTCGCTTCCTTAGAAAGATAGGAATTGAACCTATAACTGAGAGAT
CAAAACTCCCTGTAATTCCATTTTACCACTTTCTAGTAAAGTCAGCTAAACAAGCTTTTG
GGCCCATACCCCAAACATGTTGGTTAAACCCCCTCCTTTACTAATAAACCCCTATGCTTT
ATCAATAATCGTTTCGAGCCTTGCCCTAGGCACCATCTTAACACTATCAAGTTACCATTG
AATTTTAGCCTGAATCGGGCTTGAAATTAATACACTAGCAATTATTCCTTTGATAACAAA
AACCCCCCACCCCCGAGCCATTGAGGCTGCAACAAAATACTTCCTTACACAGGCCGCAGC
ATCTGCCCTCATTCTATTCTCTAGCATCCTTAATGCATTCACCATGGGGGAGTGGGCTAT
CAATGTACCCTCTCACCCCATCCCGGCCACCCTCTTATCTATTGCCCTCGCAATAAAACT
AGGAGTCGCCCCATTCCACTTCTGATTACCTGAGGTTCTCCAAGGATCAACACTCCAAAC
AGGCTTCATCCTATCCACATGGC-AAAAATTAGCCCCCATGGCACTTCTTATTCAACTTT
CTCAGTCAGTAAACCTCACCCTTATACTAACCCTCGGGCTTCTTTCTACTATTGTCGGAG
GGTGAGGCGGCATTA
>B6
CCCCCTCACCCTAGCGCTAACAATCTGATTTATCTCATTCCCAATCTCACTTCTACTTAC
CCCACCCATCTCATGGAAACGTGCCTGAAAGCTAAGGACCTCCTTGATAGGGAGAACAAT
AGGAGTTCAAATCTCCTCGCTTCCTTAGAAAGATAGGAATTGAACCTATAACTGGGAGAT
CAAAACTCCCTGTAATTCCATTTTACCACTTTCTAGTAAAGTCAGCTAAACAAGCTTTTG
GGCCCATACCCCAAACATGTTGGTTAAACCCCCTCCTTTACTAATAAACCCCTATGCTTT
ATCAATAATCGTTTCAAGCCTTGCCCTAGGCACCATCTTAACACTATCAAGTTACCATTG
AATTTTAGCCTGAATCGGGCTTGAAATTAATACACTAGCAATTATTCCTCTGATAACAAA
AACCCCCCACCCCCGAGCCATTGAGGCTGCAACAAAATACTTCCTTACACAGGCCGCAGC
ATCTGCCCTCATTCTATTCTCTAGCATCCTTAATGCATTCACCATGGGGGAGTGGGCTAT
CAATGTACCCTCTCACCCCATCCCGGCCACCCTCTTATCTATTGCCCTCGCAATAAAACT
AGGAGTCGCCCCATTCCACTTCTGATTACCTGAGGTTCTCCAAGGATCAACACTCCAAAC
AGGCTTCATCCTATCCACATGGC-AAAAATTAGCCCCCATGGCACTTCTTATCCAACTTT
CTCAGTCAGTAAACCTCACCCTTATACTAACCCTCGGGCTTCTTTCTACTATTGTCGGAG
GGTGAGGCGGCATTA
>B7
CCCCCTCACCCTAGCGCTAACAATCTGATTTATCTCATTCCCAATCTCACTTCTACTTAC
CCCACCCATCTCATGGAAACGTGCCTGAAAGCTAAGGACCTCCTTGATAGGGAGAACAAT
AGGAGTTCAAATCTCCTCGCTTCCTTAGAAAGATAGGAATTGAACCTATAACTGAGAGAT
CAAAACTCCCTGTAATTCCATTTTACCACTTTCTAGTAAAGTCAGCTAAACAAGCTTTTG
GGCCCATACCCCAAACATGTTGGTTAAACCCCCTCCTTTACTAATAAACCCCTATGCTTT
ATCAATAATCGTTTCAAGCCTTGCCCTAGGCACCATCTTAACACTATCAAGTTACCATTG
AATTTTAGCCTGAATCGGGCTTGAAATTAATACACTAGCAATTATTCCTCTGATAACAAA
AACCCCCCACCCCCGAGCCATTGAGGCTGCAACAAAATACTTCCTTACACAGGCCGCAGC
ATCTGCCCTCATTCTATTCTCTAGCATCCTTAATGCATTCACCATGGGGGAGTGGGCTAT
CAATGTACCCTCTCACCCCATCCCGGCCACCCTCTTATCTATTGCCCTCGCAATAAAACT
AGGAGTCGCCCCATTCCACTTCTGATTACCTGAGGTTCTCCAAGGATCAACACTCCAAAC
AGGCTTCATCCTATCCACATGGC-AAAAATTAGCCCCCATGGCACTTCTTATTCAACTTT
CTCAGTCAGTAAACCTCACCCTTATACTAACCCTCGGGCTTCTTTCTACTATTGTCGGAG
GGTGAGGCGGCATTA
>C8
CCCCCTCACCCTAGCGCTAACAATCTGATTTATCTCATTCCCAATCTCACTTCTACTAAC
CCCACCCATCTCATGGAAACGTGCCTGAAAGCTAAGGACCTCCTTGATAGGGAGAACAAT
AGGAGTTCAAATCTCCTCGCTTCCTTAGAAAGATAGGAATTGAACCTATAACTGAGAGAT
CAAAACTCCCTGTAATTCCATTTTACCACTTTCTAGTAAAGTCAGCTAAACAAGCTTTTG
GGCCCATACCCCAAACATGTTGGTTAAACCCCCTCCTTTACTAATAAACCCCTATGCTTT
ATCAATAATCGTTTCAAGCCTTGCCCTAGGCACCATCTTAACACTATCAAGTTACCATTG
AATTTTAGCCTGAATCGGGCTTGAAATTAATACACTAGCAATTATTCCTTTGATAACAAA
AACCCCCCACCCCCGAGCCATTGAGGCTGCAACAAAATACTTCCTTACACAGGCCGCAGC
ATCTGCCCTCATTCTATTCTCTAGCATCCTTAATGCATTCACCATGGGGGAGTGGGCTAT
CAATGTACCCTCTCACCCCATCCCGGCCACCCTCTTATCTATTGCCCTCGCAATAAAACT
AGGAGTCGCCCCATTCCACTTCTGATTACCTGAGGTTCTCCAAGGATCAACACTCCAAAC
AGGCTTCATCCTATCCACATGGC-AAAAATTAGCCCCCATGGCACTTCTTATCCAACTTT
CTCAGTCAGTAAACCTCACCCTTATACTAACCCTCGGGCTTCTTTCTACTATTGTCGGAG
GGTGAGGCGGCATTA
>C9
CCCCCTCACCCTAGCGCTAACAATCTGATTTATCTCATTCCCAATCTCACTTCTACTTAC
CCCACCCATCTCATGGAAACGTGCCTGAAAGCTAAGGACCTCCTTGATAGGGAGAACAAT
AGGAGTTCAAATCTCCTCGCTTCCTTAGAAAGATAGGAATTGAACCTATAACTGAGAGAT
CAAAACTCCCTGTAATTCCATTTTACCACTTTCTAGTAAAGTCAGCTAAACAAGCTTTTG
GGCCCATACCCCAAACATGTTGGTTAAACCCCCTCCTTTACTAATAAACCCCTATGCTTT
ATCAATAATCGTTTCAAGCCTTGCCCTAGGCACCATCTTAACACTATCAAGTTACCATTG
AATTTTAGCCTGAATCGGGCTTGAAATTAATACACTAGCAATTATTCCTTTGATAACAAA
AACCCCCCACCCCCGAGCCATTGAGGCTGCAACAAAATACTTCCTTACACAGGCCGCAGC
ATCTGCCCTCATTCTATTCTCTAGCATCCTTAATGCATTCACCATGGGGGAGTGGGCTAT
CAATGTACCCTCTCACCCCATCCCGGCCACCCTCTTATCTATTGCCCTCGCAATAAAACT
AGGAGTCGCCCCATTCCACTTCTGATTACCTGAGGTTCTCCAAGGATCAACACTCCAAAC
AGGCTTCATCCTATCCACATGGC-AAAAATTAGCCCCCATGGCACTTCTTATTCAACTTT
CTCAGTCAGTAAACCTCACCCTTATACTAACCCTCGGGCTTCTTTCTACTATTGTCGGAG
GGTGAGGCGGCATTA
>C10
CCCCCTCACCCTAGCGCTAACAATCTGATTTATCTCATTCCCAATCTCACTTCTACTTAC
CCCACCCATCTCATGGAAACGTGCCTGAAAGCTAAGGACCTCCTTGATAGGGAGAACAAT
AGGAGTTCAAATCTCCTCGCTTCCTTAGAAAGATAGGAATTGAACCTATAACTGAGAGAT
CAAAACTCCCTGTAATTCCATTTTACCACTTTCTAGTAAAGTCAGCTAAACAAGCTTTTG
GGCCCATACCCCAAACATGTTGGTTAAACCCCCTCCTTTACTAATAAACCCCTATGCTTT
ATCAATAATCGTTTCAAGCCTTGCCCTAGGCACCATCTTAACACTATCAAGTTACCATTG
AATTTTAGCCTGAATCGGGCTTGAAATTAATACACTAGCAATTATTCCTTTGATAACAAA
AACCCCCCACCCCCGAGCCATTGAGGCTGCAACAAAATACTTCCTTACACAGGCCGCAGC
ATCTGCCCTCATTCTATTCTCTAGCATCCTTAATGCATTCACCATGGGGGAGTGGGCTAT
CAATGTACCCTCTCACCCCATCCCGGCCACCCTCTTATCTATTGCCCTCGCAATAAAACT
AGGAGTCGCCCCATTCCACTTCTGATTACCTGAGGTTCTCCAAGGATCAACACTCCAAAC
AGGCTTCATCCTATCCACATGGC-AAAAATTAGCCCCCATGGCACTTCTTATTCAACTTT
CTCAGTCAGTAAACCTCACCCTTATACTAACCCTCGGGCTTCTTTCTACTATTGTCGGAG
GGTGAGGCGGCATTA
>C11
CCCCCTCACCCTAGCGCTAACAATCTGATTTATCTCATTCCCAATCTCACTTCTACTTAC
CCCACCCATCTCATGGAAACGTGCCTGAAAGCTAAGGACCTCCTTGATAGGGAGAACAAT
AGGAGTTCAAATCTCCTCGCTTCCTTAGAAAGATAGGAATTGAACCTATAACTGAGAGAT
CAAAACTCCCTGTAATTCCATTTTACCACTTTCTAGTAAAGTCAGCTAAACAAGCTTTTG
GGCCCATACCCCAAACATGTTGGTTAAACCCCCTCCTTTACTAATAAACCCCTATGCTTT
ATCAATAATCGTTTCAAGCCTTGCCCTAGGCACCATCTTAACACTATCAAGTTACCATTG
AATTTTAGCCTGAATCGGGCTTGAAATTAATACACTAGCAATTATTCCTCTGATAACAAA
AACCCCCCACCCCCGAGCCATTGAGGCTGCAACAAAATACTTCCTTACACAGGCCGCAGC
ATCTGCCCTCATTCTATTCTCTAGCATCCTTAATGCATTCACCATGGGGGAGTGGACTAT
CAATGTACCCTCTCACCCCATCCCGGCCACCCTCTTATCTATTGCCCTCGCAATAAAACT
AGGAGTCGCCCCATTCCACTTCTGATTACCTGAGGTTCTCCAAGGATCAACACTCCAAAC
AGGCTTCATCCTATCCACATGGC-AAAAATTAGCCCCCATGGCACTTCTTATCCAACTTT
CTCAGTCAGTAAACCTCACCCTTATACTAACCCTCGGGCTTCTTTCTACTATTGTCGGAG
GGTGAGGCGGCATTA
>C12
CCCCCTCACCCTAGCGCTAACAATCTGATTTATCTCATTCCCAATCTCACTTCTACTAAC
CCCACCCATCTCATGGAAACGTGCCTGAAAGCTAAGGACCTCCTTGATAGGGAGAACAAT
AGGAGTTCAAATCTCCTCGCTTCCTTAGAAAGATAGGAATTGAACCTATAACTGAGAGAT
CAAAACTCCCTGTAATTCCATTTTACCACTTTCTAGTAAAGTCAGCTAAACAAGCTTTTG
GGCCCATACCCCAAACATGTTGGTTAAACCCCCTCCTTTACTAATAAACCCCTATGCTTT
ATCAATAATCGTTTCAAGCCTTGCCCTAGGCACCATCTTAACACTATCAAGTTACCATTG
AATTTTAGCCTGAATCGGGCTTGAAATTAATACACTAGCAATTATTCCTTTGATAACAAA
AACCCCCCACCCCCGAGCCATTGAGGCTGCAACAAAATACTTCCTTACACAGGCCGCAGC
ATCTGCCCTCATTCTATTCTCTAGCATCCTTAATGCATTCACCATGGGGGAGTGGGCTAT
CAATGTACCCTCTCACCCCATCCCGGCCACCCTCTTATCTATTGCCCTCGCAATAAAACT
AGGAGTCGCCCCATTCCACTTCTGATTACCTGAGGTTCTCCAAGGATCAACACTCCAAAC
AGGCTTCATCCTATCCACATGGC-AAAAATTAGCCCCCATGGCACTTCTTATCCAACTTT
CTCAGTCAGTAAACCTCACCCTTATACTAACCCTCGGGCTTCTTTCTACTATTGTCGGAG
GGTGAGGCGGCATTA
>D13
CCCCCTCACCCTAGCGCTAACAATCTGATTTATCTCATTCCCAATCTCACTTCTACTTAC
CCCACCCATCTCATGGAAACGTGCCTGAAAGCTAAGGACCTCCTTGATAGGGAGAACAAT
AGGAGTTCAAATCTCCTCGCTTCCTTAGAAAGATAGGAATTGAACCTATAACTGAGAGAT
CAAAACTCCCTGTAATTCCATTTTACCACTTTCTAGTAAAGTCAGCTAAACAAGCTTTTG
GGCCCATACCCCAAACATGTTGGTTAAACCCCCTCCTTTACTAATAAACCCCTATGCTTT
ATCAATAATCGTTTCAAGCCTTGCCCTAGGCACCATCTTAACACTATCAAGTTACCATTG
AATTTTAGCCTGAATCGGGCTTGAAATTAATACACTAGCAATTATTCCTTTGATAACAAA
AACCCCCCACCCCCGAGCCATTGAGGCTGCAACAAAATACTTCCTTACACAGGCCGCAGC
ATCTGCCCTCATTCTATTCTCTAGCATCCTTAATGCATTCACCATGGGGGAGTGGGCTAT
CAATGTACCCTCTCACCCCATCCCGGCCACCCTCTTATCTATTGCCCTCGCAATAAAACT
AGGAGTCGCCCCATTCCACTTCTGATTACCTGAGGTTCTCCAAGGATCAACACTCCAAAC
AGGCTTCATCCTATCCACATGGC-AAAAATTAGCCCCCATGGCACTTCTTATTCAACTTT
CTCAGTCAGTAAACCTCACCCTTATACTAACCCTCGGGCTTCTTTCTACTATTGTCGGAG
GGTGAGGCGGCATTA
>E14
CCCCCTCACCCTAGCGCTAACAATCTGATTTATCTCATTCCCAATCTCACTTCTACTTAC
CCCACCCATCTCATGGAAACGTGCCTGAAAGCTAAGGACCTCCTTGATAGGGAGAACAAT
AGGAGTTCAAATCTCCTCGCTTCCTTAGAAAGATAGGAATTGAACCTATAACTGAGAGAT
CAAAACTCCCTGTAATTCCATTTTACCACTTTCTAGTAAAGTCAGCTAAACAAGCTTTTG
GGCCCATACCCCAAACATGTTGGTTAAACCCCCTCCTTTACTAATAAACCCCTATGCTTT
ATCAATAATCGTTTCAAGCCTTGCCCTAGGCACCATCTTAACACTATCAAGTTACCATTG
AATTTTAGCCTGAATCGGGCTTGAAATTAATACACTAGCAATTATTCCTCTGATAACAAA
AACCCCCCACCCCCGAGCCATTGAGGCTGCAACAAAATACTTCCTTACACAGGCCGCAGC
ATCTGCCCTCATTCTATTCTCTAGCATCCTTAATGCATTCACCATGGGAGAGTGGGCTAT
CAATGTACCCTCTCACCCCATCCCGGCCACCCTCTTATCTATTGCCCTCGCAATAAAACT
AGGAGTCGCCCCATTCCACTTCTGATTACCTGAGGTTCTCCAAGGATCAACACTCCAAAC
AGGCTTCATCCTATCCACATGGC-AAAAATTAGCCCCCATGGCACTTCTTATCCAACTTT
CTCAGTCAGTAAACCTCACCCTTATACTAACCCTCGGGCTTCTTTCTACTATTGTCGGAG
GGTGAGGCGGCATTA
>E15
CCCCCTCACCCTAGCGCTAACAATCTGATTTATCTCATTCCCAATCTCACTTCTACTAAC
CCCACCCATCTCATGGAAACGTGCCTGAAAGCTAAGGACCTCCTTGATAGGGAGAACAAT
AGGAGTTCAAATCTCCTCGCTTCCTTAGAAAGATAGGAATTGAACCTATAACTGAGAGAT
CAAAACTCCCTGTAATTCCATTTTACCACTTTCTAGTAAAGTCAGCTAAACAAGCTTTTG
GGCCCATACCCCAAACATGTTGGTTAAACCCCCTCCTTTACTAATAAACCCCTATGCTTT
ATCAATAATCGTTTCAAGCCTTGCCCTAGGCACCATCTTAACACTATCAAGTTACCATTG
AATTTTAGCCTGAATCGGGCTTGAAATTAATACACTAGCAATTATTCCTTTGATAACAAA
AACCCCCCACCCCCGAGCCATTGAGGCTGCAACAAAATACTTCCTTACACAGGCCGCAGC
ATCTGCCCTCATTCTATTCTCTAGCATCCTTAATGCATTCACCATGGGGGAGTGGGCTAT
CAATGTACCCTCTCACCCCATCCCGGCCACCCTCTTATCTATTGCCCTCGCAATAAAACT
AGGAGTCGCCCCATTCCACTTCTGATTACCTGAGGTTCTCCAAGGATCAACACTCCAAAC
AGGCTTCATCCTATCCACATGGC-AAAAATTAGCCCCCATGGCACTTCTTATCCAACTTT
CTCAGTCAGTAAACCTCACCCTTATACTAACCCTCGGGCTTCTTTCTACTATTGTCGGAG
GGTGAGGCGGCATTA
>E16
CCCCCTCACCCTAGCGCTAACAATCTGATTTATCTCATTCCCAATCTCACTTCTACTTAC
CCCACCCATCTCATGGAAACGTGCCTGAAAGCTAAGGACCTCCTTGATAGGGAGAACAAT
AGGAGTTCAAATCTCCTCGCTTCCTTAGAAAGATAGGAATTGAACCTATAACTGAGAGAT
CAAAACTCCCTGTAATTCCATTTTACCACTTTCTAGTAAAGTCAGCTAAACAAGCTTTTG
GGCCCATACCCCAAACATGTTGGTTAAACCCCCTCCTTTACTAATAAACCCCTATGCTTT
ATCAATAATCGTTTCAAGCCTTGCCCTAGGCACCATCTTAACACTATCAAGTTACCATTG
AATTTTAGCCTGAATCGGGCTTGAAATTAATACACTAGCAATTATTCCTCTGATAACAAA
AACCCCCCACCCCCGAGCCATTGAGGCTGCAACAAAATACTTCCTTACACAGGCCGCAGC
ATCTGCCCTCATTCTATTCTCTAGCATCCTTAATGCATTCACCATGGGGGAGTGGGCTAT
CAATGTACCCTCTCACCCCATCCCGGCCACCCTCTTATCTATTGCCCTCGCAATAAAACT
AGGAGTCGCCCCATTCCACTTCTGATTACCTGAGGTTCTCCAAGGATCAACACTCCAAAC
AGGCTTCATCCTATCCACATGGC-AAAAATTAGCCCCCATGGCACTTCTTATCCAACTTT
CTCAGTCAGTAAACCTCACCCTTATACTAACCCTCGGGCTTCTTTCTACTATTGTCGGAG
GGTGAGGCGGCATTA
>F17
CCCCCTCACCCTAGCGCTAACAATCTGATTTATCTCATTCCCAATCTCACTTCTACTTAC
CCCACCCATCTCATGGAAACGTGCCTGAAAGCTAAGGACCTCCTTGATAGGGAGAACAAT
AGGAGTTCAAATCTCCTCGCTTCCTTAGAAAGATAGGAATTGAACCTATAACTGAGAGAT
CAAAACTCCCTGTAATTCCATTTTACCACTTTCTAGTAAAGTCAGCTAAACAAGCTTTTG
GGCCCATACCCCAAACATGTTGGTTAAACCCCCTCCTTTACTAATAAACCCCTATGCTTT
ATCAATAATCGTTTCAAGCCTTGCCCTAGGCACCATCTTAACACTATCAAGTTACCATTG
AATTTTAGCCTGAATCGGGCTTGAAATTAATACACTAGCAATTATTCCTCTGATAACAAA
AACCCCCCACCCCCGAGCCATTGAGGCTGCAACAAAATACTTCCTTACACAGGCCGCAGC
ATCTGCCCTCATTCTATTCTCTAGCATCCTTAATGCATTCACCATGGGGGAGTGGGCTAT
CAATGTACCCTCTCACCCCATCCCGGCCACCCTCTTATCTATTGCCCTCGCAATAAAACT
AGGAGTCGCCCCATTCCACTTCTGATTACCTGAGGTTCTCCAAGGATCAACACTCCAAAC
AGGCTTCATCCTATCCACATGGC-AAAAATTAGCCCCCATGGCACTTCTTATCCAACTTT
CTCAGTCAGTAAACCTCACCCTTATACTAACCCTCGGGCTTCTTTCTACTATTGTCGGAG
GGTGAGGCGGCATTA
>F18
CCCCCTCACCCTAGCGCTAACAATCTGATTTATCTCATTCCCAATCTCACTTCTACTTAC
CCCACCCATCTCATGGAAACGTGCCTGAAAGCTAAGGACCTCCTTGATAGGGAGAACAAT
AGGAGTTCAAATCTCCTCGCTTCCTTAGAAAGATAGGAATTGAACCTATAACTGAGAGAT
CAAAACTCCCTGTAATTCCATTTTACCACTTTCTAGTAAAGTCAGCTAAACAAGCTTTTG
GGCCCATACCCCAAACATGTTGGTTAAACCCCCTCCTTTACTAATAAACCCCCATGCTTT
ATCAATAATCGTTTCAAGCCTTGCCCTAGGCACCATCTTAACACTATCAAGTTACCATTG
AATTTTAGCCTGAATCGGGCTTGAAATTAATACACTAGCAATTATTCCTTTGATAACAAA
AACCCCCCACCCCCGAGCCATTGAGGCTGCAACAAAATACTTCCTTACACAGGCCGCAGC
ATCTGCCCTCATTCTATTCTCTAGCATCCTTAATGCATTCACCATGGGGGAGTGGGCTAT
CAATGTACCCTCTCACCCCATCCCGGCCACCCTCTTATCTATTGCCCTCGCAATAAAACT
AGGAGTCGCCCCATTCCACTTCTGATTACCTGAGGTTCTCCAAGGATCAACACTCCAAAC
AGGCTTCATCCTATCCACATGGC-AAAAATTAGCCCCCATGGCACTTCTTATTCAACTTT
CTCAGTCAGTAAACCTCACCCTTATACTAACCCTCGGGCTTCTTTCTACTATTGTCGGAG
GGTGAGGCGGCATTA
>F19
CCCCCTCACCCTAGCGCTAACAATCTGATTTATCTCATTCCCAATCTCACTTCTACTTAC
CCCACCCATCTCATGGAAACGTGCCTGAAAGCTAAGGACCTCCTTGATAGGGAGAACAAT
AGGAGTTCAAATCTCCTCGCTTCCTTAGAAAGATAGGAATTGAACCTATAACTGAGAGAT
CAAAACTCCCTGTAATTCCATTTTACCACTTTCTAGTAAAGTCAGCTAAACAAGCTTTTG
GGCCCATACCCCAAACATGTTGGTTAAACCCCCTCCTTTACTAATAAACCCCCATGCTTT
ATCAATAATCGTTTCAAGCCTTGCCCTAGGCACCATCTTAACACTATCAAGTTACCATTG
AATTTTAGCCTGAATCGGGCTTGAAATTAATACACTAGCAATTATTCCTTTGATAACAAA
AACCCCCCACCCCCGAGCCATTGAGGCTGCAACAAAATACTTCCTTACACAGGCCGCAGC
ATCTGCCCTCATTCTATTCTCTAGCATCCTTAATGCATTCACCATGGGGGAGTGGGCTAT
CAATGTACCCTCTCACCCCATCCCGGCCACCCTCTTATCTATTGCCCTCGCAATAAAACT
AGGAGTCGCCCCATTCCACTTCTGATTACCTGAGGTTCTCCAAGGATCAACACTCCAAAC
AGGCTTCATCCTATCCACATGGC-AAAAATTAGCCCCCATGGCACTTCTTATTCAACTTT
CTCAGTCAGTAAACCTCACCCTTATACTAACCCTCGGGCTTCTTTCTACTATTGTCGGAG
GGTGAGGCGGCATTA
>F20
CCCCCTCACCCTAGCGCTAACAATCTGATTTATCTCATTCCCAATCTCACTTCTACTTAC
CCCACCCATCTCATGGAAACGTGCCTGAAAGCTAAGGACCTCCTTGATAGGGAGAACAAT
AGGAGTTCAAATCTCCTCGCTTCCTTAGAAAGATAGGAATTGAACCTATAACTGAGAGAT
CAAAACTCCCTGTAATTCCATTTTACCACTTTCTAGTAAAGTCAGCTAAACAAGCTTTTG
GGCCCATACCCCAAACATGTTGGTTAAACCCCCTCCTTTACTAATAAACCCCTATGCTTT
ATCAATAATCGTTTCAAGCCTTGCCCTAGGCACCATCTTAACACTATCAAGTTACCATTG
AATTTTAGCCTGAATCGGGCTTGAAATTAATACACTAGCAATTATTCCTTTGATAACAAA
AACCCCCCACCCCCGAGCCATTGAGGCTGCAACAAAATACTTCCTTACACAGGCCGCAGC
ATCTGCCCTCATTCTATTCTCTAGCATCCTTAATGCATTCACCATGGGGGAGTGGGCTAT
CAATGTACCCTCTCACCCCATCCCGGCCACCCTCTTATCTATTGCCCTCGCAATAAAACT
AGGAGTCGCCCCATTCCACTTCTGATTACCTGAGGTTCTCCAAGGATCAACACTCCAAAC
AGGCTTCATCCTATCCACATGGC-AAAAATTAGCCCCCATGGCACTTCTTATTCAACTTT
CTCAGTCAGTAAACCTCACCCTTATACTAACCCTCGGGCTTCTTTCTACTATTGTCGGAG
GGTGAGGCGGCATTA
>F21
CCCCCTCACCCTAGCGCTAACAATCTGATTTATCTCATTCCCAATCTCACTTCTACTTAC
CCCACCCATCTCATGGAAACGTGCCTGAAAGCTAAGGACCTCCTTGATAGGGAGAACAAT
AGGAGTTCAAATCTCCTCGCTTCCTTAGAAAGATAGGAATTGAACCTATAACTGAGAGAT
CAAAACTCCCTGTAATTCCATTTTACCACTTTCTAGTAAAGTCAGCTAAACAAGCTTTTG
GGCCCATACCCCAAACATGTTGGTTAAACCCCCTCCTTTACTAATAAACCCCTATGCTTT
ATCAATAATCGTTTCAAGCCTTGCCCTAGGCACCATCTTAACACTATCAAGTTACCATTG
AATTTTAGCCTGAATCGGGCTTGAAATTAATACACTAGCAATTATTCCTCTGATAACAAA
AACCCCCCACCCCCGAGCCATTGAGGCTGCAACAAAATACTTCCTTACACAGGCCGCAGC
ATCTGCCCTCATTCTATTCTCTAGCATCCTTAATGCATTCACCATGGGGGAGTGGGCTAT
CAATGTACCCTCTCACCCCATCCCGGCCACCCTCTTATCTATTGCCCTCGCAATAAAACT
AGGAGTCGCCCCATTCCACTTCTGATTACCTGAGGTTCTCCAAGGATCAACACTCCAAAC
AGGCTTCATCCTATCCACATGGC-AAAAATTAGCCCCCATGGCACTTCTTATCCAACTTT
CTCAGTCAGTAAACCTCACCCTTATACTAACCCTCGGGCTTCTTTCTACTATTGTCGGAG
GGTGAGGCGGCATTA
>G22
CCCCCTCACCCTAGCGCTAACAATCTGATTTATCTCATTCCCAATCTCACTTCTACTTAC
CCCACCCATCTCATGGAAACGTGCCTGAAAGCTAAGGACCTCCTTGATAGGGAGAACAAT
AGGAGTTCAAATCTCCTCGCTTCCTTAGAAAGATAGGAATTGAACCTATAACTGGGAGAT
CAAAACTCCCTGTAATTCCATTTTACCACTTTCTAGTAAAGTCAGCTAAACAAGCTTTTG
GGCCCATACCCCAAACATGTTGGTTAAACCCCCTCCTTTACTAATAAACCCCTATGCTTT
ATCAATAATCGTTTCAAGCCTTGCCCTAGGCACCATCTTAACACTATCAAGTTACCATTG
AATTTTAGCCTGAATCGGGCTTGAAATTAATACACTAGCAATTATTCCTCTGATAACAAA
AACCCCCCACCCCCGAGCCATTGAGGCTGCAACAAAATACTTCCTTACACAGGCCGCAGC
ATCTGCCCTCATTCTATTCTCTAGCATCCTTAATGCATTCACCATGGGGGAGTGGGCTAT
CAATGTACCCTCTCACCCCATCCCGGCCACCCTCTTATCTATTGCCCTCGCAATAAAACT
AGGAGTCGCCCCATTCCACTTCTGATTACCTGAGGTTCTCCAAGGATCAACACTCCAAAC
AGGCTTCATCCTATCCACATGGC-AAAAATTAGCCCCCATGGCACTTCTTATCCAACTTT
CTCAGTCAGTAAACCTCACCCTTATACTAACCCTCGGGCTTCTTTCTACTATTGTCGGAG
GGTGAGGCGGCATTA
>G23
CCCCCTCACCCTAGCGCTAACAATCTGATTTATCTCATTCCCAATCTCACTTCTACTAAC
CCCACCCATCTCATGGAAACGTGCCTGAAAGCTAAGGACCTCCTTGATAGGGAGAACAAT
AGGAGTTCAAATCTCCTCGCTTCCTTAGAAAGATAGGAATTGAACCTATAACTGAGAGAT
CAAAACTCCCTGTAATTCCATTTTACCACTTTCTAGTAAAGTCAGCTAAACAAGCTTTTG
GGCCCATACCCCAAACATGTTGGTTAAACCCCCTCCTTTACTAATAAACCCCTATGCTTT
ATCAATAATCGTTTCAAGCCTTGCCCTAGGCACCATCTTAACACTATCAAGTTACCATTG
AATTTTAGCCTGAATCGGGCTTGAAATTAATACACTAGCAATTATTCCTTTGATAACAAA
AACCCCCCACCCCCGAGCCATTGAGGCTGCAACAAAATACTTCCTTACACAGGCCGCAGC
ATCTGCCCTCATTCTATTCTCTAGCATCCTTAATGCATTCACCATGGGGGAGTGGGCTAT
CAATGTACCCTCTCACCTCATCCCGGCCACCCTCTTATCTATTGCCCTCGCAATAAAACT
AGGAGTCGCCCCATTCCACTTCTGATTACCTGAAGTTCTCCAAGGATCAACACTCCAAAC
AGGCTTCATCCTATCCACATGGC-AAAAATTAGCCCCCATGGCACTTCTTATCCAACTTT
CTCAGTCAGTAAACCTCACCCTTATACTAACCCTCGGGCTTCTTTCTACTATTGTCGGAG
GGTGAGGCGGCATTA
>H24
CCCCCTCACCCTAGCGCTAACAATCTGATTTATCTCATTCCCAATCTCACTTCTACTTAC
CCCACCCATCTCATGGAAACGTGCCTGAAAGCTAAGGACCTCCTTGATAGGGAGAACAAT
AGGAGTTCAAATCTCCTCGCTTCCTTAGAAAGATAGGAATTGAACCTATAACTGAGAGAT
CAAAACTCCCTGTAATTCCATTTTACCACTTTCTAGTAAAGTCAGCTAAACAAGCTTTTG
GGCCCATACCCCAAACATGTTGGTTAAACCCCCTCCTTTACTAATAAACCCCTATGCTTT
ATCAATAATCGTTTCAAGCCTTGCCCTAGGCACCATCTTAACACTATCAAGTTACCATTG
AATTTTAGCCTGAATCGGGCTTGAAATTAATACACTAGCAATTATTCCTTTGATAACAAA
AACCCCCCACCCCCGAGCCATTGAGGCTGCAACAAAATACTTCCTTACACAGGCCGCAGC
ATCTGCCCTCATTCTATTCTCTAGCATCCTTAATGCATTCACCATGGGGGAGTGGGCTAT
CAATGTACCCTCTCACCCCATCCCGGCCACCCTCTTATCTATTGCCCTCGCAATAAAACT
AGGAGTCGCCCCATTCCACTTCTGATTACCTGAGGTTCTCCAAGGATCAACACTCCAAAC
AGGCCTCATCCTATCCACATGGC-AAAAATTAGCCCCCATGGCACTTCTTATTCAACTTT
CTCAGTCAGTAAACCTCACCCTTATACTAACCCTCGGGCTTCTTTCTACTATTGTCGGAG
GGTGAGGCGGCATTA
>H25
CCCCCTCACCCTAGCGCTAACAATCTGATTTATCTCATTCCCAATCTCACTTCTACTTAC
CCCACCCATCTCATGGAAACGTGCCTGAAAGCTAAGGACCTCCTTGATAGGGAGAACAAT
AGGAGTTCAAATCTCCTCGCTTCCTTAGAAAGATAGGAATTGAACCTATAACTGAGAGAT
CAAAACTCCCTGTAATTCCATTTTACCACTTTCTAGTAAAGTCAGCTAAACAAGCTTTTG
GGCCCATACCCCAAACATGTTGGTTAAACCCCCTCCTTTACTAATAAACCCCTATGCTTT
ATCAATAATCGTTTCAAGCCTTGCCCTAGGCACCATCTTAACACTATCAAGTTACCATTG
AATTTTAGCCTGAATCGGGCTTGAAATTAATACACTAGCAATTATTCCTTTGATAACAAA
AACCCCCCACCCCCGAGCCATTGAGGCTGCAACAAAATACTTCCTTACACAGGCCGCAGC
ATCTGCCCTCATTCTATTCTCTAGCATCCTTAATGCATTCACCATGGGGGAGTGGGCTAT
CAATGTACCCTCTCACCCCATCCCGGCCACCCTCTTATCTATTGCCCTCGCAATAAAACT
AGGAGTCGCCCCATTCCACTTCTGATTACCTGAGGTTCTCCAAGGATCAACACTCCAAAC
AGGCTTCATCCTATCCACATGGC-AAAAATTAGCCCCCATGGCACTTCTTATTCAACTTT
CTCAGTCAGTAAACCTCACCCTTATACTAACCCTCGGGCTTCTTTCTACTATTGTCGGAG
GGTGAGGCGGCATTA
>H26
NNNNNNNNNNNNNNNNNNNNNNNNNNNNNNNNNNNNNNNNNNNNNNNNNNNNNNNNNNNN
NNNNNNNNNNNNNNNNNNNNNNNNNNNNNNNNNNNNNNNNNNNNNNNNNNNNNNNNNNNN
NNNNNNNNNNNNNNNNNNNNNNNNNNNNAAAGATAGGAATTGAACCTATAACTGAGAGAT
CAAAACTCCCTGTAATTCCATTTTACCACTTTCTAGTAAAGTCAGCTAAACAAGCTTTTG
GGCCCATACCCCAAACATGTTGGTTAAACCCCCTCCTTTACTAATAAACCCCTATGCTTT
ATCAATAATCGTTTCAAGCCTTGCCCTAGGCACCATCTTAACACTATCAAGTTACCATTG
AATTTTAGCCTGAATCGGGCTTGAAATTAATACACTAGCAATTATTCCTTTGATAACAAA
AACCCCCCACCCCCGAGCCATTGAGGCTGCAACAAAATACTTCCTTACACAGGCCGCAGC
ATCTGCCCTCATTCTATTCTCTAGCATCCTTAATGCATTCACCATGGGGGAGTGGGCTAT
CAATGTACCCTCTCACCCCATCCCGGCCACCCTCTTATCTATTGCCCTCGCAATAAAACT
AGGAGTCGCCCCATTCCACTTCTGATTACCTGAGGTTCTCCAAGGATCAACACTCCAAAC
AGGCCTCATCCTATCCACATGGC-AAAAATTAGCCCCCATGGCACTTCTTATTCAACTTT
CTCAGTCAGTAAACCTCACCCTTATACTAACCCTCGGGCTTCTTTCTACTATTGTCGGAG
GGTGAGGCGGCATTA
>H27
CCCCCTCACCCTAGCGCTAACAATCTGATTTATCTCATTCCCAATCTCACTTCTACTTAC
CCCACCCATCTCATGGAAACGTGCCTGAAAGCTAAGGACCTCCTTGATAGGGAGAACAAT
AGGAGTTCAAATCTCCTCGCTTCCTTAGAAAGATAGGAATTGAACCTATAACTGAGAGAT
CAAAACTCCCTGTAATTCCATTTTACCACTTTCTAGTAAAGTCAGCTAAACAAGCTTTTG
GGCCCATACCCCAAACATGTTGGTTAAACCCCCTCCTTTACTAATAAACCCCTATGCTTT
ATCAATAATCGTTTCAAGCCTTGCCCTAGGCACCATCTTAACACTATCAAGTTACCATTG
AATTTTAGCCTGAATCGGGCTTGAAATTAATACACTAGCAATTATTCCTTTGATAACAAA
AACCCCCCACCCCCGAGCCATTGAGGCTGCAACAAAATACTTCCTTACACAGGCCGCAGC
ATCTGCCCTCATTCTATTCTCTAGCATCCTTAATGCATTCACCATGGGGGAGTGGGCTAT
CAATGTACCCTCTCACCCCATCCCGGCCACCCTCTTATCTATTGCCCTCGCAATAAAACT
AGGAGTCGCCCCATTCCACTTCTGATTACCTGAGGTTCTCCAAGGATCAACACTCCAAAC
AGGCCTCATCCTATCCACATGGC-AAAAATTAGCCCCCATGGCACTTCTTATTCAACTTT
CTCAGTCAGTAAACCTCACCCTTATACTAACCCTCGGGCTTCTTTCTACTATTGTCGGAG
GGTGAGGCGGCATTA
>H28
CCCCCTCACCCTAGCGCTAACAATCTGATTTATCTCATTCCCAATCTCACTTCTACTTAC
CCCACCCATCTCATGGAAACGTGCCTGAAAGCTAAGGACCTCCTTGATAGGGAGAACAAT
AGGAGTTCAAATCTCCTCGCTTCCTTAGAAAGATAGGAATTGAACCTATAACTGAGAGAT
CAAAACTCCCTGTAATTCCATTTTACCACTTTCTAGTAAAGTCAGCTAAACAAGCTTTTG
GGCCCATACCCCAAACATGTTGGTTAAACCCCCTCCTTTACTAATAAACCCCTATGCTTT
ATCAATAATCGTTTCAAGCCTTGCCCTAGGCACCATCTTAACACTATCAAGTTACCATTG
AATTTTAGCCTGAATCGGGCTTGAAATTAATACACTAGCAATTATTCCTTTGATAACAAA
AACCCCCCACCCCCGAGCCATTGAGGCTGCAACAAAATACTTCCTTACACAGGCCGCAGC
ATCTGCCCTCATTCTATTCTCTAGCATCCTTAATGCATTCACCATGGGGGAGTGGGCTAT
CAATGTACCCTCTCACCCCATCCCGGCCACCCTCTTATCTATTGCCCTCGCAATAAAACT
AGGAGTCGCCCCATTCCACTTCTGATTACCTGAGGTTCTCCAAGGATCAACACTCCAAAC
AGGCTTCATCCTATCCACATGGC-AAAAATTAGCCCCCATGGCACTTCTTATTCAACTTT
CTCAGTCAGTAAACCTCACCCTTATACTAACCCTCGGGCTTCTTTCTACTATTGTCGGAG
GGTGAGGCGGCATTA
>G29
CCCCCTCACCCTAGCGCTAACAATCTGATTTATCTCATTCCCAATCTCACTTCTACTAAC
CCCACCCATCTCATGGAAACGTGCCTGAAAGCTAAGGACCTCCTTGATAGGGAGAACAAT
AGGAGTTCAAATCTCCTCGCTTCCTTAGAAAGATAGGAATTGAACCTATAACTGAGAGAT
CAAAACTCCCTGTAATTCCATTTTACCACTTTCTAGTAAAGTCAGCTAAACAAGCTTTTG
GGCCCATACCCCAAACATGTTGGTTAAACCCCCTCCTTTACTAATAAACCCCTATGCTTT
ATCAATAATCGTTTCAAGCCTTGCCCTAGGCACCATCTTAACACTATCAAGTTACCATTG
AATTTTAGCCTGAATCGGGCTTGAAATTAATACACTAGCAATTATTCCTTTGATAACAAA
AACCCCCCACCCCCGAGCCATTGAGGCTGCAACAAAATACTTCCTTACACAGGCCGCAGC
ATCTGCCCTCATTCTATTCTCTAGCATCCTTAATGCATTCACCATGGGGGAGTGGGCTAT
CAATGTACCCTCTCACCCCATCCCGGCCACCCTCTTATCTATTGCCCTCGCAATAAAACT
AGGAGTCGCCCCATTCCACTTCTGATTACCTGAGGTTCTCCAAGGATCAACACTCCAAAC
AGGCTTCATCCTATCCACATGGC-AAAAATTAGCCCCCATGGCACTTCTTATCCAACTTT
CTCAGTCAGTAAACCTCACCCTTATACTAACCCTCGGGCTTCTTTCTACTATTGTCGGAG
GGTGAGGCGGCATTA
>I30
CCCCCTCACCCTAGCACTAACAATCTGATTTATCTCATTCCCAATCTCACTTCTACTTAC
CCCCCCCATCTCATGGAAACGTGCCTGAAAGCTAAGGACCTCCTTGATAGGGAGAACAAT
AGGAGTTCAAATCTCCTCGCTTCCTTAGAAAGATAGGAATTGAACCTATAACTGAGAGAT
CAAAACTCCCTGTAATTCCATTTTACCACTTTCTAGTAAAGTCAGCTAAACAAGCTTTTG
GGCCCATACCCCAAACATGTCGGTTAAACCCCCTCCTTTACTAATAAACCCCTATGCTTT
ATCAATAATCGTTTCAAGCCTTGCCCTAGGCACCATCTTAACACTATCAAGTTACCATTG
AATTTTAGCCTGAATCGGGCTTGAAATTAATACACTAGCAATTATTCCTCTGATAACAAA
AACCCCCCACCCCCGAGCCATTGAGGCTGCAACAAAATACTTCCTTACACAGGCCGCAGC
ATCTGCCCTCATTCTATTCTCTAGCATCCTTAATGCATTCACCATGGGGGAGTGGGCTAT
CAATGTACCCTCTCACCCCATCCCGGCCACCCTCTTATCTATTGCCCTCGCAATAAAACT
AGGAGTCGCCCCATTCCACTTCTGATTACCTGAGGTTCTCCAAGGATCAACACTCCAAAC
AGGCTTCATCCTATCCACATGGC-AAAAATTAGCCCCCATGGCACTTCTTATCCAACTTT
CTCAGTCAGTAAACCTCACCCTTATACTAACCCTCGGGCTTCTTTCTACTATTGTCGGAG
GGTGAGGCGGCATTA
>I31
CCCCCTCACCCTAGCGCTAACAATCTGATTTATCTCATTCCCAATCTCACTTCTACTAAC
CCCACCCATCTCATGGAAACGTGCCTGAAAGCTAAGGACCTCCTTGATAGGGAGAACAAT
AGGAGTTCAAATCTCCTCGCTTCCTTAGAAAGATAGGAATTGAACCTATAACTGAGAGAT
CAAAACTCCCTGTAATTCCATTTTACCACTTTCTAGTAAAGTCAGCTAAACAAGCTTTTG
GGCCCATACCCCAAACATGTTGGTTAAACCCCCTCCTTTACTAATAAACCCCTATGCTTT
ATCAATAATCGTTTCAAGCCTTGCCCTAGGCACCATCTTAACACTATCAAGTTACCATTG
AATTTTAGCCTGAATCGGGCTTGAAATTAATACACTAGCAATTATTCCTTTGATAACAAA
AACCCCCCACCCCCGAGCCATTGAGGCTGCAACAAAATACTTCCTTACACAGGCCGCAGC
ATCTGCCCTCATTCTATTCTCTAGCATCCTTAATGCATTCACCATGGGGGAGTGGGCTAT
CAATGTACCCTCTCACCCCATCCCGGCCACCCTCTTATCTATTGCCCTCGCAATAAAACT
AGGAGTCGCCCCATTCCACTTCTGATTACCTGAGGTTCTCCAAGGATCAACACTCCAAAC
AGGCTTCATCCTATCCACATGGC-AAAAATTAGCCCCCATGGCACTTCTTATCCAACTTT
CTCAGTCAGTAAACCTCACCCTTATACTAACCCTCGGGCTTCTTTCTACTATTGTCGGAG
GGTGAGGCGGCATTA
>I32
CCCCCTCACCCTAGCGCTAACAATCTGATTTATCTCATTCCCAATCTCACTTCTACTAAC
CCCACCCATCTCATGGAAACGTGCCTGAAAGCTAAGGACCTCCTTGATAGGGAGAACAAT
AGGAGTTCAAATCTCCTCGCTTCCTTAGAAAGATAGGAATTGAACCTATAACTGAGAGAT
CAAAACTCCCTGTAATTCCATTTTACCACTTTCTAGTAAAGTCAGCTAAACAAGCTTTTG
GGCCCATACCCCAAACATGTTGGTTAAACCCCCTCCTTTACTAATAAACCCCTATGCTTT
ATCAATAATCGTTTCAAGCCTTGCCCTAGGCACCATCTTAACACTATCAAGTTACCATTG
AATTTTAGCCTGAATCGGGCTTGAAATTAATACACTAGCAATTATTCCTTTGATAACAAA
AACCCCCCACCCCCGAGCCATTGAGGCTGCAACAAAATACTTCCTTACACAGGCCGCAGC
ATCTGCCCTCATTCTATTCTCTAGCATCCTTAATGCATTCACCATGGGGGAGTGGGCTAT
CAATGTACCCTCTCACCCCATCCCGGCCACCCTCTTATCTATTGCCCTCGCAATAAAACT
AGGAGTCGCCCCATTCCACTTCTGATTACCTGAGGTTCTCCAAGGATCAACACTCCAAAC
AGGCTTCATCCTATCCACATGGCAAAAAATTAGCCCCCATGGCACTTCTTATCCAACTTT
CTCAGTCAGTAAACCTCACCCTTATACTAACCCTCGGGCTTCTTTCTACTATTGTCGGAG
GGTGAGGCGGCATTA
>I33
CCCCCTCACCCTAGCGCTAACAATCTGATTTATCTCATTCCCAATCTCACTTCTACTAAC
CCCACCCATCTCATGGAAACGTGCCTGAAAGCTAAGGACCTCCTTGATAGGGAGAACAAT
AGGAGTTCAAATCTCCTCGCTTCCTTAGAAAGATAGGAATTGAACCTATAACTGAGAGAT
CAAAACTCCCTGTAATTCCATTTTACCACTTTCTAGTAAAGTCAGCTAAACAAGCTTTTG
GGCCCATACCCCAAACATGTTGGTTAAACCCCCTCCTTTACTAATAAACCCCTATGCTTT
ATCAATAATCGTTTCAAGCCTTGCCCTAGGCACCATCTTAACACTATCAAGTTACCATTG
AATTTTAGCCTGAATCGGGCTTGAAATTAATACACTAGCAATTATTCCTTTGATAACAAA
AACCCCCCACCCCCGAGCCATTGAGGCTGCAACAAAATACTTCCTTACACAGGCCGCAGC
ATCTGCCCTCATTCTATTCTCTAGCATCCTTAATGCATTCACCATGGGGGAGTGGGCTAT
CAATGTACCCTCTCACCCCATCCCGGCCACCCTCTTATCTATTGCCCTCGCAATAAAACT
AGGAGTCGCCCCATTCCACTTCTGATTACCTGAGGTTCTCCAAGGATCAACACTCCAAAC
AGGCTTCATCCTATCCACATGGC-AAAAATTAGCCCCCATGGCACTTCTTATCCAACTTT
CTCAGTCAGTAAACCTCACCCTTATACTAACCCTCGGGCTTCTTTCTACTATTGTCGGAG
GGTGAGGCGGCATTA
>I34
CCCCCTCACCCTAGCGCTAACAATCTGATTTATCTCATTCCCAATCTCACTTCTACTAAC
CCCACCCATCTCATGGAAACGTGCCTGAAAGCTAAGGACCTCCTTGATAGGGAGAACAAT
AGGAGTTCAAATCTCCTCGCTTCCTTAGAAAGATAGGAATTGAACCTATAACTGAGAGAT
CAAAACTCCCTGTAATTCCATTTTACCACTTTCTAGTAAAGTCAGCTAAACAAGCTTTTG
GGCCCATACCCCAAACATGTTGGTTAAACCCCCTCCTTTACTAATAAACCCCTATGCTTT
ATCAATAATCGTTTCAAGCCTTGCCCTAGGCACCATCTTAACACTATCAAGTTACCATTG
AATTTTAGCCTGAATCGGGCTTGAAATTAATACACTAGCAATTATTCCTTTGATAACAAA
AACCCCCCACCCCCGAGCCATTGAGGCTGCAACAAAATACTTCCTTACACAGGCCGCAGC
ATCTGCCCTCATTCTATTCTCTAGCATCCTTAATGCATTCACCATGGGGGAGTGGGCTAT
CAATGTACCCTCTCACCCCATCCCGGCCACCCTCTTATCTATTGCCCTCGCAATAAAACT
AGGAGTCGCCCCATTCCACTTCTGATTACCTGAGGTTCTCCAAGGATCAACACTCCAAAC
AGGCTTCATCCTATCCACATGGC-AAAAATTAGCCCCCATGGCACTTCTTATCCAACTTT
CTCAGTCAGTAAACCTCACCCTTATACTAACCCTCGGGCTTCTTTCTACTATTGTCGGAG
GGTGAGGCGGCATTA
>J35
NNNNNNNNNNNNNNNNNNNNNNNNNNNNNNNNNCTCATTCCCAATCTCACTTCTACTTAC
CCCACCCATCTCATGGAAACGTGCCTGAAAGCTAAGGACCTCCTTGATAGGGAGAACAAT
AGGAGTTCAAATCTCCTCGCTTCCTTAGAAAGATAGGAATTGAACCTATAACTGAGAGAT
CAAAACTCCCTGTAATTCCATTTTACCACTTTCTAGTAAAGTCAGCTAAACAAGCTTTTG
GGCCCATACCCCAAACATGTTGGTTAAACCCCCTCCTTTACTAATAAACCCCTATGCTTT
ATCAATAATCATTTCAAGCCTTGCCCTAGGCACCATCTTAACACTATCAAGTTACCATTG
AATTTTAGCCTGAATCGGGCTTGAAATTAATACACTAGCAATTATTCCTTTGATAACAAA
AACCCCCCACCCCCGAGCCATTGAGGCTGCAACAAAATACTTCCTTACACAGGCCGCAGC
ATCTGCCCTCATTCTATTCTCTAGCATCCTTAATGCATTCACCATGGGGGAGTGGGCTAT
CAATGTACCCTCTCACCCCATCCCGGCCACCCTCTTATCTATTGCCCTCGCAATAAAACT
AGGAGTCGCCCCATTCCACTTCTGATTACCTGAGGTTCTCCAAGGATCAACACTCCAAAC
AGGCTTCATCCTATCCACATGGC-AAAAATTAGCCCCCATGGCACTTCTTATTCAACTTT
CTCAGTCAGTAAACCTCACCCTTATACTAACCCTCGGGCTTCTTTCTACTATTGTCGGAG
GGTGAGGCGGCATTA
>J36
NNNNNNNNNNNNNNNNNNNNNNNNNNNNNNNNNNNNNNNNNNNNNNNNNNNNNNNNNNNN
NNNNNNNNNNNNNNNNNNNNNNNNNNNNNNNNNNNNNNNNNNNNNNNNNNNNNNNNNNNN
NNNNNNNNNNNNNNNNNNNNTTCCTTAGAAAGATAGGAATTGAACCTATAACTGAGAGAT
CAAAACTCCCTGTAATTCCATTTTACCACTTTCTAGTAAAGTCAGCTAAACAAGCTTTTG
GGCCCATACCCCAAACATGTTGGTTAAACCCCCTCCTTTACTAATAAACCCCTATGCTTT
ATCAATAATCGTTTCAAGCCTTGCCCTAGGCACCATCTTAACACTATCAAGTTACCATTG
AATTTTAGCCTGAATCGGGCTTGAAATTAATACACTAGCAATTATTCCTTTGATAACAAA
AACCCCCCACCCCCGAGCCATTGAGGCTGCAACAAAATACTTCCTTACACAGGCCGCAGC
ATCTGCCCTCATTCTATTCTCTAGCATCCTTAATGCATTCACCATGGGGGAGTGGGCTAT
CAATGTACCCTCTCACCCCATCCCGGCCACCCTCTTATCTATTGCCCTCGCAATAAAACT
AGGAGTCGCCCCATTCCACTTCTGATTACCTGAGGTTCTCCAAGGATCAACACTCCAAAC
AGGCTTCATCCTATCCACATGGC-AAAAATTAGCCCCCATGGCACTTCTTATCCAACTTT
CTCAGTCAGTAAACCTCACCCTTATACTAACCCTCGGGCTTCTTTCTACTATTGTCGGAG
GGTGAGGCGGCATTA
>J37
NNNNNNNNNNNNNNNNNNNNNNNNNNNNNNNNNNNNNNNNNNNNNNNNNNNNNNNNNNNN
NNNNNNNNNNNNNNNNNNNNNNNNNNNNNNNNNNNNNNNNNNNNNNNNNNNNNNNNNNNN
NNNNNNNNNNNNNNNNNNNNNNNNNNNNNNNNNNNNNNNNNNNNNNNNNNNNNNNNNNNN
NNNNNNNNNNNNNNNNNNNATTTTACCACTTTCTAGTAAAGTCAGCTAAACAAGCTTTTG
GGCCCATACCCCAAACATGTTGGTTAAACCCCCTCCTTTACTAATAAACCCCTATGCTTT
ATCAATAATCGTTTCAAGCCTTGCCCTAGGCACCATCTTAACACTATCAAGTTACCATTG
AATTTTAGCCTGAATCGGGCTTGAAATTAATACACTAGCAATTATTCCTTTGATAACAAA
AACCCCCCACCCCCGAGCCATTGAGGCTGCAACAAAATACTTCCTTACACAGGCCGCAGC
ATCTGCCCTCATTCTATTCTCTAGCATCCTTAATGCATTCACCATGGGGGAGTGGGCTAT
CAATGTACCCTCTCACCCCATCCCGGCCACCCTCTTATCTATTGCCCTCGCAATAAAACT
AGGAGTCGCCCCATTCCACTTCTGATTACCTGAGGTTCTCCAAGGATCAACACTCCAAAC
AGGCTTCATCCTATCCACATGGC-AAAAATTAGCCCCCATGGCACTTCTTATTCAACTTT
CTCAGTCAGTAAACCTCACCCTTATACTAACCCTCGGGCTTCTTTCTACTATTGTCGGAG
GGTGAGGCGGCATTA
>J38
NNNNNNNNNNNNNNNNNNNNNNNNNNNNNNNNNNNNNNNNNNNNNNNNNNNNNNNNNNNN
NNNNNNNNNNNNNNNNNNNNNNNNNNNNNNNNNNNNNNNNNNNNNNNNNNNNNNNNNNNN
NNNNNNNNNNNNNNNNNNNNNNNNNNNNNNNNNNNNNNNNNNNNNNNNNNNNNNNNNNNN
NNNNNNNNNNNNNNNNNNNNNNNNNNNNNNNNNNNNNNNNNNNNNNNNNNNNNNNNNNNN
NNNNNNNNNNNNNNNNNNNNNNNNNNNNNNNNNNNNNNNNNNNNNNNNNNNNNNNNNNNN
NNNNNNNNNNNNNNNNNNNNTTGCCCTAGGCACCATCTTAACACTATCAAGTTACCATTG
AATTTTAGCCTGAATCGGGCTTGAAATTAATACACTAGCAATTATTCCTCTGATAACAAA
AACCCCCCACCCCCGAGCCATTGAGGCTGCAACAAAATACTTCCTTACACAGGCCGCAGC
ATCTGCCCTCATTCTATTCTCTAGCATCCTTAATGCATTCACCATGGGGGAGTGGGCTAT
CAATGTACCCTCTCACCCCATCCCGGCCACCCTCTTATCTATTGCCCTCGCAATAAAACT
AGGAGTCGCCCCATTCCACTTCTGATTACCTGAGGTTCTCCAAGGATCAACACTCCAAAC
AGGCTTCATCCTATCCACATGGC-AAAAATTAGCCCCCATGGCACTTCTTATTCAACTTT
CTCAGTCAGTAAACCTCACCCTTATACTAACCCTCGGGCTTCTTTCTACTATTGTCGGAG
GGTGAGGCGGCATTA
>J39
CCCCCTCACCCTAGCGCTAACAATCTGATTTATCTCATTCCCAATCTCACTTCTACTNNC
CCCACCCATCTCATGGAAACGTGCCTGAAAGCTAAGGACCTCCTTGATAGGGAGAACAAT
AGGAGTTCAAATCTCCTCGCTTCCTTAGAAAGATAGGAATTGAACCTATAACTGAGAGAT
CAAAACTCCCTGTAATTCCATTTTACCACTTTCTAGTAAAGTCAGCTAAACAAGCTTTTG
GGCCCATACCCCAAACATGTTGGTTAAACCCCCTCCTTTACTAATAAACCCCTATGCTTT
ATCAATAATCGTTTCAAGCCTTGCCCTAGGCACCATCTTAACACTATCAAGTTACCATTG
AATTTTAGCCTGAATCGGGCTTGAAATTAATACACTAGCAATTATTCCTTTGATAACAAA
AACCCCCCACCCCCGAGCCATTGAGGCTGCAACAAAATACTTCCTTACACAGGCCGCAGC
ATCTGCCCTCATTCTATTCTCTAGCATCCTTAATGCATTCACCATGGGGGAGTGGACTAT
CAATGTACCCTCTCACCCCATCCCGGCCACCCTCTTATCTATTGCCCTCGCAATAAAACT
AGGAGTCGCCCCATTCCACTTCTGATTACCTGAAGTTCTCCAAGGATCAACACTCCAAAC
AGGCTTCATCCTATCCACATGGC-AAAAATTAGCCCCCATGGCACTTCTTATCCAACTTT
CTCAGTCAGTAAACCTCACCCTTATACTAACCCTCGGGCTTCTTTCTACTATTGTCGGAG
GGTGAGGCGGCATTA
>J40
CCCCCTCACCCTAGCGCTAACAATCTGATTTATCTCATTCCCAATCTCACTTCTACTTAC
CCCACCCATCTCATGGAAACGTGCCTGAAAGCTAAGGACCTCCTTGATAGGGAGAACAAT
AGGAGTTCAAATCTCCTCGCTTCCTTAGAAAGATAGGAATTGAACCTATAACTGAGAGAT
CAAAACTCCCTGTAATTCCATTTTACCACTTTCTAGTAAAGTCAGCTAAACAAGCTTTTG
GGCCCATACCCCAAACATGTTGGTTAAACCCCCTCCTTTACTAATAAACCCCTATGCTTT
ATCAATAATCGTTTCAAGCCTTGCCCTAGGCACCATCTTAACACTATCAAGTTACCATTG
AATTTTAGCCTGAATCGGGCTTGAAATTAATACACTAGCAATTATTCCTTTGATAACAAA
AACCCCCCACCCCCGAGCCATTGAGGCTGCAACAAAATACTTCCTTACACAGGCCGCAGC
ATCTGCCCTCATTCTATTCTCTAGCATCCTTAATGCATTCACCATGGGGGAGTGGGCTAT
CAATGTACCCTCTCACCCCATCCCGGCCACCCTCTTATCTATTGCCCTCGCAATAAAACT
AGGAGTCGCCCCATTCCACTTCTGATTACCTGAGGTTCTCCAAGGATCAACACTCCAAAC
AGGCTTCATCCTATCCACATGGC-AAAAATTAGCCCCCATGGCACTTCTTATTCAACTTT
CTCAGTCAGTAAACCTCACCCTTATACTAACCCTCGGGCTTCTTTCTACTATTGTCGGAG
GGTGAGGCGGCATTA
>J41
NNNNNNNNNNNNNNNNNNNNNNNNNNNNNNNNNNNNNNNNNNNNNNNNNNNNNNNNNNNN
NNNNNNNNNNNNNNNNNNNNNNNNNNNNNNNNNNNNNNNNNNNNNNNNNNNNNNNNNNNN
NNNNNNNNNNNNNNNNNNNNNNNNNNNNNNNNNNNNNNNNNNNNNNNNNNNNNNNNNNNN
NNNNNNNNNNNNNNNNNNNNNNNNNNNNNNNNNNNNNNNNNNNNNNNNNNNNNNNNNNNN
NNNNNNNNNNNNNNNNNNNNNNNNNNNNNNNNNNNNNNNNNNNNNNNNNNNNNNNNNNNN
NNNNNNNNNNNNNNNNNNNNNNNNNNNNNNNNNNNNNNNNNNNNNNNNNNNNNNNNNNNN
NNNNNNNNNNNNNNNNNNNNNNNNNNNNNNNNNNNNNNNNNNNNNNNNNNNNNNNNNNNN
NNNNNNNNNNNNNNNNNNNNNNNNNNNNNNNNNNNNNNNNNNNNNNNNNNNNNNNNNNNN
NNNNNNNNNNNNNNNNNNNNNNNNNNNNNNNNNNNNNNNNNNNNNNNNNNNNNNNNNNNN
NNNNNNNNNNNNNNNNNNNNNNNNNNNNNNNNNNNNNNNNNNNNNNNNNNNNNNNNNNNN
NNNNNNNNNNNNNNNNNNNNNNNNNNNNNNNNNNNNNNNNNNNNNNNNNNNNNNNNNNNN
NNNNNNNNNNNNNNNNNNNNNNNNNNNNNNNNNNNNNNNNNNNNNNNNNNNNNNNNNNNN
NNNNNNNNNNNNNNNNNNNNNNNNNNNNNNNNNNNNNNNNNNNNNNNNNNNNNNNNNNNN
NNNNNNNNNNNNNNN
>J42
NNNNNNNNNNNNNNNNNNNNNNNNNNNNNNNNNNNNNNNNNNNNNNNNNNNNNNNNNNNN
NNNNNNNNNNNNNNNNNNNNNNNNNNNNNNNNNNNNNNNNNNNNNNNNNNNNNNNNNNNN
NNNNNNNNNNNNNNNNNNNNNNNNNNNNNNNNNNNNNNNNNNNNNNNNNNNNNNNNNNNN
NNNNNNNNNNNNNNNNNNNNNNNNNNNNNNNNNNNNNNNNNNNNNNNNNNNNNNNNNNNN
NNNNNNNNNNNNNNNNNNNNNNNNNNNNNNNNNNNNNNNNNNNNNNNNNNNNNNNNNNNN
NNNNNNNNNNNNNNNNNNNNNNNNNNNNNNNNNNNNNNNNNNNNNNNNNNNNNNNNNNNN
NNNNNNNNNNNNNNNNNNNNNNNNNNNNNNNNNNNNNNNNNNNNNNNNNNNNNNNNNNNN
NNNNNNNNNNNNNNNNNNNNNNNNNNNNNNNNNNNNNNNNNNNNNNNNNNNNNNNNNNNN
NNNNNNNNNNNNNNNNNNNNNNNNNNNNNNNNNNNNNNNNNNNNNNNNNNNNNNNNNNNN
NNNNNNNNNNNNNNNNNNNNNNNNNNNNNNNNNNNNNNNNNNNNNNNNNNNNNNNNNNNN
NNNNNNNNNNNNNNNNNNNNNNNNNNNNNNNNNNNNNNNNNNNNNNNNNNNNNNNNNNNN
NNNNNNNNNNNNNNNNNNNNNNNNNNNNNNNNNNNNNNNNNNNNNNNNNNNNNNNNNNNN
NNNNNNNNNNNNNNNNNNNNNNNNNNNNNNNNNNNNNNNNNNNNNNNNNNNNNNNNNNNN
NNNNNNNNNNNNNNN
>J43
CCCCCTCACCCTAGCGCTAACAATCTGATTTATCTCATTCCCAATCTCACTTCTACTTAC
CCCACCCATCTCATGGAAACGTGCCTGAAAGCTAAGGACCTCCTTGATAGGGAGAACAAT
AGGAGTTCAAATCTCCTCGCTTCCTTAGAAAGATAGGAATTGAACCTATAACTGAGAGAT
CAAAACTCCCTGTAATTCCATTTTACCACTTTCTAGTAAAGTCAGCTAAACAAGCTTTTG
GGCCCATACCCCAAACATGTTGGTTAAACCCCCTCCTTTACTAATAAACCCCTATGCTTT
ATCAATAATCATTTCAAGCCTTGCCCTAGGCACCATCTTAACACTATCAAGTTACCATTG
AATTTTAGCCTGAATCGGGCTTGAAATTAATACACTAGCAATTATTCCTTTGATAACAAA
AACCCCCCACCCCCGAGCCATTGAGGCTGCAACAAAATACTTCCTTACACAGGCCGCAGC
ATCTGCCCTCATTCTATTCTCTAGCATCCTTAATGCATTCACCATGGGGGAGTGGGCTAT
CAATGTACCCTCTCACCCCATCCCGGCCACCCTCTTATCTATTGCCCTCGCAATAAAACT
AGGAGTCGCCCCATTCCACTTCTGATTACCTGAGGTTCTCCAAGGATCAACACTCCAAAC
AGGCTTCATCCTATCCACATGGC-AAAAATTAGCCCCCATGGCACTTCTTATTCAACTTT
CTCAGTCAGTAAACCTCACCCTTATACTAACCCTCGGGCTTCTTTCTACTATTGTCGGAG
GGTGAGGCGGCATTA
>J44
CCCCCTCACCCTAGCGCTAACAATCTGATTTATCTCATTCCCAATCTCACTTCTACTTAC
CCCACCCATCTCATGGAAACGTGCCTGAAAGCTAAGGACCTCCTTGATAGGGAGAACAAT
AGGAGTTCAAATCTCCTCGCTTCCTTAGAAAGATAGGAATTGAACCTATAACTGAGAGAT
CAAAACTCCCTGTAATTCCATTTTACCACTTTCTAGTAAAGTCAGCTAAACAAGCTTTTG
GGCCCATACCCCAAACATGTTGGTTAAACCCCCTCCTTTACTAATAAACCCCTATGCTTT
ATCAATAATCGTTTCAAGCCTTGCCCTAGGCACCATCTTAACACTATCAAGTTACCATTG
AATTTTAGCCTGAATCGGGCTTGAAATTAATACACTAGCAATTATTCCTTTGATAACAAA
AACCCCCCACCCCCGAGCCATTGAGGCTGCAACAAAATACTTCCTTACACAGGCCGCAGC
ATCTGCCCTCATTCTATTCTCTAGCATCCTTAATGCATTCACCATGGGGGAGTGGGCTAT
CAATGTACCCTCTCACCCCATCCCGGCCACCCTCTTATCTATTGCCCTCGCAATAAAACT
AGGAGTCGCCCCATTCCACTTCTGATTACCTGAGGTTCTCCAAGGATCAACACTCCAAAC
AGGCTTCATCCTATCCACATGGC-AAAAATTAGCCCCCATGGCACTTCTTATTCAACTTT
CTCAGTCAGTAAACCTCACCCTTATACTAACCCTCGGGCTTCTTTCTACTATTGTCGGAG
GGTGAGGCGGCATTA
>J45
CCCCCTCACCCTAGCGCTAACAATCTGATTTATCTCATTCCCAATCTCACTTCTACTTAC
CCCACCCATCTCATGGAAACGTGCCTGAAAGCTAAGGACCTCCTTGATAGGGAGAACAAT
AGGAGTTCAAATCTCCTCGCTTCCTTAGAAAGATAGGAATTGAACCTATAACTGAGAGAT
CAAAACTCCCTGTAATTCCATTTTACCACTTTCTAGTAAAGTCAGCTAAACAAGCTTTTG
GGCCCATACCCCAAACATGTTGGTTAAACCCCCTCCTTTACTAATAAACCCCTATGCTTT
ATCAATAATCGTTTCAAGCCTTGCCCTAGGCACCATCTTAACACTATCAAGTTACCATTG
AATTTTAGCCTGAATCGGGCTTGAAATTAATACACTAGCAATTATTCCTTTGATAACAAA
AACCCCCCACCCCCGAGCCATTGAGGCTGCAACAAAATACTTCCTTACACAGGCCGCAGC
ATCTGCCCTCATTCTATTCTCTAGCATCCTTAATGCATTCACCATGGGGGAGTGGGCTAT
CAATGTACCCTCTCACCCCATCCCGGCCACCCTCTTATCTATTGCCCTCGCAATAAAACT
AGGAGTCGCCCCATTCCACTTCTGATTACCTGAGGTTCTCCAAGGATCAACACTCCAAAC
AGGCTTCATCCTATCCACATGGC-AAAAATTAGCCCCCATGGCACTTCTTATTCAACTTT
CTCAGTCAGTAAACCTCACCCTTATACTAACCCTCGGGCTTCTTTCTACTATTGTCGGAG
GGTGAGGCGGCATTA
>J46
CCCCCTCACCCTAGCGCTAACAATCTGATTTATCTCATTCCCAATCTCACTTCTACTTAC
CCCACCCATCTCATGGAAACGTGCCTGAAAGCTAAGGACCTCCTTGATAGGGAGAACAAT
AGGAGTTCAAATCTCCTCGCTTCCTTAGAAAGATAGGAATTGAACCTATAACTGAGAGAT
CAAAACTCCCTGTAATTCCATTTTACCACTTTCTAGTAAAGTCAGCTAAACAAGCTTTTG
GGCCCATACCCCAAACATGTTGGTTAAACCCCCTCCTTTACTAATAAACCCCTATGCTTT
ATCAATAATCGTTTCAAGCCTTGCCCTAGGCACCATCTTAACACTATCAAGTTACCATTG
AATTTTAGCCTGAATCGGGCTTGAAATTAATACACTAGCAATTATTCCTTTGATAACAAA
AACCCCCCACCCCCGAGCCATTGAGGCTGCAACAAAATACTTCCTTACACAGGCCGCAGC
ATCTGCCCTCATTCTATTCTCTAGCATCCTTAATGCATTCACCATGGGGGAGTGGGCTAT
CAATGTACCCTCTCACCCCATCCCGGCCACCCTCTTATCTATTGCCCTCGCAATAAAACT
AGGAGTCGCCCCATTCCACTTCTGATTACCTGAGGTTCTCCAAGGATCAACACTCCAAAC
AGGCTTCATCCTATCCACATGGC-AAAAATTAGCCCCCATGGCACTTCTTATTCAACTTT
CTCAGTCAGTAAACCTCACCCTTATACTAACCCTCGGGCTTCTTTCTACTATTGTCGGAG
GGTGAGGCGGCATTA
>J47
NNNNNNNNNNNNNNNNNNNNNNNNNNNNNNNNNNNNNNNNNNNNNNNNNNNNNNNNNNAC
CCCACCCATCTCATGGAAACGTGCCTGAAAGCTAAGGACCTCCTTGATAGGGAGAACAAT
AGGAGTTCAAATCTCCTCGCTTCCTTAGAAAGATAGGAATTGAACCTATAACTGAGAGAT
CAAAACTCCCTGTAATTCCATTTTACCACTTTCTAGTAAAGTCAGCTAAACAAGCTTTTG
GGCCCATACCCCAAACATGTTGGTTAAACCCCCTCCTTTACTAATAAACCCCTATGCTTT
ATCAATAATCGTTTCAAGCCTTGCCCTAGGCACCATCTTAACACTATCAAGTTACCATTG
AATTTTAGCCTGAATCGGGCTTGAAATTAATACACTAGCAATTATTCCTTTGATAACAAA
AACCCCCCACCCCCGAGCCATTGAGGCTGCAACAAAATACTTCCTTACACAGGCCGCAGC
ATCTGCCCTCATTCTATTCTCTAGCATCCTTAATGCATTCACCATGGGGGAGTGGACTAT
CAATGTACCCTCTCACCCCATCCCGGCCACCCTCTTATCTATTGCCCTCGCAATAAAACT
AGGAGTCGCCCCATTCCACTTCTGATTACCTGAAGTTCTCCAAGGATCAACACTCCAAAC
AGGCTTCATCCTATCCACATGGC-AAAAATTAGCCCCCATGGCACTTCTTATCCAACTTT
CTCAGTCAGTAAACCTCACCCTTATACTAACCCTCGGGCTTCTTTCTACTATTGTCGGAG
GGTGAGGCGGCATTA
>CHI14
NNNNNNNNNNNNNNNNNNNNNNNNNNNNNNNNNNNNNNNNNNNNNNNNNNNNNNNNNNNN
NNNNNNNNNNNNNNNNNNNNNNNNNNNNNNNNNNNNNNNNNNNNNNNNNNNNNNNNNNNN
NNNNNNNNNNNNNNNNNNNNNNNNNNNNNNNNNNNNNNNTTGAACCTATAACTGAGAGAT
CAAAACTCCCTGTAATTCCATTTTACCACTTTCTAGTAAAGTCAGCTAAACAAGCTTTTG
GGCCCATACCCCAAACATGTTGGTTAAACCCCCTCCTTTACTAATAAACCCCTATGCTTT
ATCAATAATCGTTTCAAGCCTTGCCCTAGGCACCATCTTAACACTATCAAGTTACCATTG
AATTTTAGCCTGAATCGGGCTTGAAATTAATACACTAGCAATTATTCCTTTGATAACAAA
AACCCCCCACCCCCGAGCCATTGAGGCTGCAACAAAATACTTCCTTACACAGGCCGCAGC
ATCTGCCCTCATTCTATCCTCTAGCATCCTTAATGCATTCACCATGGGGGAGTGGGCTAT
CAATGTACCCTCTCACCCCATCCCGGCCACCCTCTTATCTATTGCCCTCGCAATAAAACT
AGGAGTCGCCCCATTCCACTTCTGATTACCTGAGGTTCTCCAAGGATCAACACTCCAAAC
AGGCTTCATCCTATCCACATGGC-AAAAATTAGCCCCCATGGCACTTCTTATCCAACTTT
CTCAGTCAGTAAACCTCACCCTTATACTAACCCTCGGGCTTCTTTCTACTATTGTCGGAG
GGTGAGGCGGCATTN
>CHI76
NNNNNNNNNNNNNNNNNNNNNNNNNNNNNNNNNNNNNNNNNNNNNNNNNNNNNNNNNNNN
NNNNNNNNNNNNNNNNNNNNNNNNNNNNNNNNNNNNNNNNNNNNNNNNNNNNNNNNNNNN
NNNNNNNNNNNNNNNNNNNNNNNNNNNNNNNNNNNNNNNNNNNNNNNNNNNNNNNNNNNN
NNNNNNNNNNNNNNNNNNNNNNNNNNNNNNNNNNNNNNNNNNNNNNNNNNNNNNNNNNNN
NNNNNNNNNNNNNNNNNNNNNNNNNNNNNCCCCTCCTTTACTAATAAACCCCTATGCTTT
ATCAATAATCGTTTCAAGCCTTGCCCTAGGCACCATCTTAACACTATCAAGTTACCATTG
AATTTTAGCCTGAATCGGGCTTGAAATTAATACACTAGCAATTATTCCTTTGATAACAAA
AACCCCCCACCCCCGAGCCATTGAGGCTGCAACAAAATACTTCCTTACACAGGCCGCAGC
ATCTGCCCTCATTCTATTCTCTAGCATCCTTAATGCATTCACCATGGGGGAGTGGGCTAT
CAATGTACCCTCTCACCCCATCCCGGCCACCCTCTTATCTATTGCCCTCGCAATAAAACT
AGGAGTCGCCCCATTCCACTTCTGATTACCTGAGGTTCTCCAAGGATCAACACTCCAAAC
AGGCTTCATCCTATCCACATGGC-AAAAATTAGCCCCCATGGCACTTCTTATCCAACTTT
CTCAGTCAGTAAACCTCACCCTTATACTAACCCTCGGGCTTCTTTCTACTATTGTCGGAG
GGTGAGGCGGCATTN
>CHIGS1
NNNNNNNNNNNNNNNNNNNNNNNNNNNNNNNNNNNNNNNNNNNNNNNNNNNNNNNNNNNN
NNNNNNNNNNNNNNNNNNNNNNNNNNNNNNNNNNNNNNNNNNNNNNNNNNNNNNNNNNNN
NNNNNNNNNNNNNNNNNNNNNNNNNNNNNNNNNNNNNNNNNNNNNNNNNNNNNNNNNNNN
NNNNNNNNNNNNNNNNNNNNNNNNNNNNNNNNNNNNNNNNNNNNNNNNNNNNNNNNNNNN
NNNNNNNNNNNNNNNNNNNNNNNNNNNNNNNNNNNNNNNNNNNNNNNNNNNNNNNNNNNN
NNNNNNNNNNNNNNNNNNNNNNNNNNNNNNNNNNNNNNNNNNNNNNNNNNNNNNNNNNNN
NNNNNNNNNNNNNNNNNNNNNNNNNNNNNNNNNNNNNNNNNNNNNNNNNNNNNNNNNNNN
NNNNNNNNNNNNNNNNNNNNNNNNNNNNNNNNNNNNNNNNNNNNNNNNNNNNNNNNNNNN
NNNNNNNNNNNNNNNNNNNNNNNNNNNNNNNNNNNNNNNNNNNNNNNNNNNNNNNNNNNN
NNNNNNNNNNNNNNNNNNNNNNNNNNNNNNNNNNNNNNNNNNNNNNNNNNNNNNNNNNNN
NNNNNNNNNNNNNNNNNNNNNNNNNNNNNNNNNNNNNNNNNNNNNNNNNNNNNNNNNNNN
NNNNNNNNNNNNNNNNNNNNNNNNNNNNNNNNNNNNNNNNNNNNNNNNNNNNNNNNNNNN
NNNNNNNNNNNNNNNNNNNNNNNNNNNNNNNNNNNNNNNNNNNNNNNNNNNNNNNNNNNN
NNNNNNNNNNNNNNN
>CHIGS2
NNNNNNNNNNNNNNNNNNNNNNNNNNNNNNNNNNNNNNNNNNNNNNNNNNNNNNNNNNNN
NNNNNNNNNNNNNNNNNNNNNNNNNNNNNNNNNNNNNNNNNNNNNNNNNNNNNNNNNNNN
NNNNNNNNNNNNNNNNNNNNNNNNNNNNNNNNNNNNNNNNNNNNNNNNNNNNNNNNNNNN
NNNNNNNNNNNNNNNNNNNNNNNNNNNNNNNNNNNNNNNNNNNNNNNNNNNNNNNNNNNN
NNNNNNNNNNNNNNNNNNNNNNNNNNNNNNNNNNNNNNNNNNNNNNNNNNNNNNNNNNNN
NNNNNNNNNNNNNNNNNNNNNNNNNNNNNNNNNNNNNNNNNNNNNNNNNNNNNNNNNNNN
NNNNNNNNNNNNNNNNNNNNNNNNNNNNNNNNNNNNNNNNNNNNNNNNNNNNNNNNNNNN
NNNNNNNNNNNNNNNNNNNNNNNNNNNNNNNNNNNNNNNNNNNNNNNNNNNNNNNNNNNN
NNNNNNNNNNNNNNNNNNNNNNNNNNNNNNNNNNNNNNNNNNNNNNNNNNNNNNNNNNNN
NNNNNNNNNNNNNNNNNNNNNNNNNNNNNNNNNNNNNNNNNNNNNNNNNNNNNNNNNNNN
NNNNNNNNNNNNNNNNNNNNNNNNNNNNNNNNNNNNNNNNNNNNNNNNNNNNNNNNNNNN
NNNNNNNNNNNNNNNNNNNNNNNNNNNNNNNNNNNNNNNNNNNNNNNNNNNNNNNNNNNN
NNNNNNNNNNNNNNNNNNNNNNNNNNNNNNNNNNNNNNNNNNNNNNNNNNNNNNNNNNNN
NNNNNNNNNNNNNNN
>CHIGS3
NNNNNNNNNNNNNNNNNNNNNNNNNNNNNNNNNNNNNNNNNNNNNNNNNNNNNNNNNNNN
NNNNNNNNNNNNNNNNNNNNNNNNNNNNNNNNNNNNNNNNNNNNNNNNNNNNNNNNNNNN
NNNNNNNNNNNNNNNNNNNNNNNNNNNNNNNNNNNNNNNNNNNNNNNNNNNNNNNNNNNN
NNNNNNNNNNNNNNNNNNNNNNNNNNNNNNNNNNNNNNNNNNNNNNNNNNNNNNNNNNNN
NNNNNNNNNNNNNNNNNNNNNNNNNNNNNNNNNNNNNNNNNNNNNNNNNNNNNNNNNNNN
NNNNNNNNNNNNNNNNNNNNNNNNNNNNNNNNNNNNNNNNNNNNNNNNNNNNNNNNNNNN
NNNNNNNNNNNNNNNNNNNNNNNNNNNNNNNNNNNNNNNNNNNNNNNNNNNNNNNNNNNN
NNNNNNNNNNNNNNNNNNNNNNNNNNNNNNNNNNNNNNNNNNNNNNNNNNNNNNNNNNNN
NNNNNNNNNNNNNNNNNNNNNNNNNNNNNNNNNNNNNNNNNNNNNNNNNNNNNNNNNNNN
NNNNNNNNNNNNNNNNNNNNNNNNNNNNNNNNNNNNNNNNNNNNNNNNNNNNNNNNNNNN
NNNNNNNNNNNNNNNNNNNNNNNNNNNNNNNNNNNNNNNNNNNNNNNNNNNNNNNNNNNN
NNNNNNNNNNNNNNNNNNNNNNNNNNNNNNNNNNNNNNNNNNNNNNNNNNNNNNNNNNNN
NNNNNNNNNNNNNNNNNNNNNNNNNNNNNNNNNNNNNNNNNNNNNNNNNNNNNNNNNNNN
NNNNNNNNNNNNNNN
>CHIGS4
NNNNNNNNNNNNNNNNNNNNNNNNNNNNNNNNNNNNNNNNNNNNNNNNNNNNNNNNNNNN
NNNNNNNNNNNNNNNNNNNNNNNNNNNNNNNNNNNNNNNNNNNNNNNNNNNNNNNNNNNN
NNNNNNNNNNNNNNNNNNNNNNNNNNNNNNNNNNNNNNNNNNNNNNNNNNNNNNNNNNNN
NNNNNNNNNNNNNNNNNNNNNNNNNNNNNNNNNNNNNNNNNNNNNNNNNNNNNNNNNNNN
NNNNNNNNNNNNNNNNNNNNNNNNNNNNNNNNNNNNNNNNNNNNNNNNNNNNNNNNNNNN
NNNNNNNNNNNNNNNNNNNNNNNNNNNNNNNNNNNNNNNNNNNNNNNNNNNNNNNNNNNN
NNNNNNNNNNNNNNNNNNNNNNNNNNNNNNNNNNNNNNNNNNNNNNNNNNNNNNNNNNNN
NNNNNNNNNNNNNNNNNNNNNNNNNNNNNNNNNNNNNNNNNNNNNNNNNNNNNNNNNNNN
NNNNNNNNNNNNNNNNNNNNNNNNNNNNNNNNNNNNNNNNNNNNNNNNNNNNNNNNNNNN
NNNNNNNNNNNNNNNNNNNNNNNNNNNNNNNNNNNNNNNNNNNNNNNNNNNNNNNNNNNN
NNNNNNNNNNNNNNNNNNNNNNNNNNNNNNNNNNNNNNNNNNNNNNNNNNNNNNNNNNNN
NNNNNNNNNNNNNNNNNNNNNNNNNNNNNNNNNNNNNNNNNNNNNNNNNNNNNNNNNNNN
NNNNNNNNNNNNNNNNNNNNNNNNNNNNNNNNNNNNNNNNNNNNNNNNNNNNNNNNNNNN
NNNNNNNNNNNNNNN
>HLJ
NNNNNNNNNNNNNNNNNNNNNNNNNNNNNNNNNNNNNNNNNNNNNNNNNNNNNNNNNNNN
NNNNNNNNNNNNNNNNNNNNNNNNNNNNNNNNNNNNNNNNNNNNNNNNNNNNNNNNNNNN
NNNNNNNNNNNNNNNNNNNNNNNNNNNNNNNNNNNNNNNNNNNNNNNNNNNNNNNNNNNN
NNNNNNNNNNNNNNNNNNNNNNNNNNNNNNNNNNNNNNNNNNNNNNNNNNNNNNNNNNNN
NNNNNNNNNNNNNNNNNNNNNNNNNNNNNNNNNNNNNNNNNNNNNNNNNNNNNNNNNNNN
NNNNNNNNNNNNNNNNNNNNNNNNNNNNNNNNNNNNNNNNNNNNNNNNNNNNNNNNNNNN
NNNNNNNNNNNNNNNNNNNNNNNNNNNNNNNNNNNNNNNNNNNNNNNNNNNNNNNNNNNN
NNNNNNNNNNNNNNNNNNNNNNNNNNNNNNNNNNNNNNNNNNNNNNNNNNNNNNNNNNNN
NNNNNNNNNNNNNNNNNNNNNNNNNNNNNNNNNNNNNNNNNNNNNNNNNNNNNNNNNNNN
NNNNNNNNNNNNNNNNNNNNNNNNNNNNNNNNNNNNNNNNNNNNNNNNNNNNNNNNNNNN
NNNNNNNNNNNNNNNNNNNNNNNNNNNNNNNNNNNNNNNNNNNNNNNNNNNNNNNNNNNN
NNNNNNNNNNNNNNNNNNNNNNNNNNNNNNNNNNNNNNNNNNNNNNNNNNNNNNNNNNNN
NNNNNNNNNNNNNNNNNNNNNNNNNNNNNNNNNNNNNNNNNNNNNNNNNNNNNNNNNNNN
NNNNNNNNNNNNNNN
>HB1
NNNNNNNNNNNNNNNNNNNNNNNNNNNNNNNNNNNNNNNNNNNNNNNNNNNNNNNNNNNN
NNNNNNNNNNNNNNNNNNNNNNNNNNNNNNNNNNNNNNNNNNNNNNNNNNNNNNNNNNNN
NNNNNNNNNNNNNNNNNNNNNNNNNNNNNNNNNNNNNNNNNNNNNNNNNNNNNNNNNNNN
NNNNNNNNNNNNNNNNNNNNNNNNNNNNNNNNNNNNNNNNNNNNNNNNNNNNNNNNNNNN
NNNNNNNNNNNNNNNNNNNNNNNNNNNNNNNNNNNNNNNNNNNNNNNNNNNNNNNNNNNN
NNNNNNNNNNNNNNNNNNNNNNNNNNNNNNNNNNNNNNNNNNNNNNNNNNNNNNNNNNNN
NNNNNNNNNNNNNNNNNNNNNNNNNNNNNNNNNNNNNNNNNNNNNNNNNNNNNNNNNNNN
NNNNNNNNNNNNNNNNNNNNNNNNNNNNNNNNNNNNNNNNNNNNNNNNNNNNNNNNNNNN
NNNNNNNNNNNNNNNNNNNNNNNNNNNNNNNNNNNNNNNNNNNNNNNNNNNNNNNNNNNN
NNNNNNNNNNNNNNNNNNNNNNNNNNNNNNNNNNNNNNNNNNNNNNNNNNNNNNNNNNNN
NNNNNNNNNNNNNNNNNNNNNNNNNNNNNNNNNNNNNNNNNNNNNNNNNNNNNNNNNNNN
NNNNNNNNNNNNNNNNNNNNNNNNNNNNNNNNNNNNNNNNNNNNNNNNNNNNNNNNNNNN
NNNNNNNNNNNNNNNNNNNNNNNNNNNNNNNNNNNNNNNNNNNNNNNNNNNNNNNNNNNN
NNNNNNNNNNNNNNN
>HB2
NNNNNNNNNNNNNNNNNNNNNNNNNNNNNNNNNNNNNNNNNNNNNNNNNNNNNNNNNNNN
NNNNNNNNNNNNNNNNNNNNNNNNNNNNNNNNNNNNNNNNNNNNNNNNNNNNNNNNNNNN
NNNNNNNNNNNNNNNNNNNNNNNNNNNNNNNNNNNNNNNNNNNNNNNNNNNNNNNNNNNN
NNNNNNNNNNNNNNNNNNNNNNNNNNNNNNNNNNNNNNNNNNNNNNNNNNNNNNNNNNNN
NNNNNNNNNNNNNNNNNNNNNNNNNNNNNNNNNNNNNNNNNNNNNNNNNNNNNNNNNNNN
NNNNNNNNNNNNNNNNNNNNNNNNNNNNNNNNNNNNNNNNNNNNNNNNNNNNNNNNNNNN
NNNNNNNNNNNNNNNNNNNNNNNNNNNNNNNNNNNNNNNNNNNNNNNNNNNNNNNNNNNN
NNNNNNNNNNNNNNNNNNNNNNNNNNNNNNNNNNNNNNNNNNNNNNNNNNNNNNNNNNNN
NNNNNNNNNNNNNNNNNNNNNNNNNNNNNNNNNNNNNNNNNNNNNNNNNNNNNNNNNNNN
NNNNNNNNNNNNNNNNNNNNNNNNNNNNNNNNNNNNNNNNNNNNNNNNNNNNNNNNNNNN
NNNNNNNNNNNNNNNNNNNNNNNNNNNNNNNNNNNNNNNNNNNNNNNNNNNNNNNNNNNN
NNNNNNNNNNNNNNNNNNNNNNNNNNNNNNNNNNNNNNNNNNNNNNNNNNNNNNNNNNNN
NNNNNNNNNNNNNNNNNNNNNNNNNNNNNNNNNNNNNNNNNNNNNNNNNNNNNNNNNNNN
NNNNNNNNNNNNNNN
>HB3
NNNNNNNNNNNNNNNNNNNNNNNNNNNNNNNNNNNNNNNNNNNNNNNNNNNNNNNNNNNN
NNNNNNNNNNNNNNNNNNNNNNNNNNNNNNNNNNNNNNNNNNNNNNNNNNNNNNNNNNNN
NNNNNNNNNNNNNNNNNNNNNNNNNNNNNNNNNNNNNNNNNNNNNNNNNNNNNNNNNNNN
NNNNNNNNNNNNNNNNNNNNNNNNNNNNNNNNNNNNNNNNNNNNNNNNNNNNNNNNNNNN
NNNNNNNNNNNNNNNNNNNNNNNNNNNNNNNNNNNNNNNNNNNNNNNNNNNNNNNNNNNN
NNNNNNNNNNNNNNNNNNNNNNNNNNNNNNNNNNNNNNNNNNNNNNNNNNNNNNNNNNNN
NNNNNNNNNNNNNNNNNNNNNNNNNNNNNNNNNNNNNNNNNNNNNNNNNNNNNNNNNNNN
NNNNNNNNNNNNNNNNNNNNNNNNNNNNNNNNNNNNNNNNNNNNNNNNNNNNNNNNNNNN
NNNNNNNNNNNNNNNNNNNNNNNNNNNNNNNNNNNNNNNNNNNNNNNNNNNNNNNNNNNN
NNNNNNNNNNNNNNNNNNNNNNNNNNNNNNNNNNNNNNNNNNNNNNNNNNNNNNNNNNNN
NNNNNNNNNNNNNNNNNNNNNNNNNNNNNNNNNNNNNNNNNNNNNNNNNNNNNNNNNNNN
NNNNNNNNNNNNNNNNNNNNNNNNNNNNNNNNNNNNNNNNNNNNNNNNNNNNNNNNNNNN
NNNNNNNNNNNNNNNNNNNNNNNNNNNNNNNNNNNNNNNNNNNNNNNNNNNNNNNNNNNN
NNNNNNNNNNNNNNN
>HB4
NNNNNNNNNNNNNNNNNNNNNNNNNNNNNNNNNNNNNNNNNNNNNNNNNNNNNNNNNNNN
NNNNNNNNNNNNNNNNNNNNNNNNNNNNNNNNNNNNNNNNNNNNNNNNNNNNNNNNNNNN
NNNNNNNNNNNNNNNNNNNNNNNNNNNNNNNNNNNNNNNNNNNNNNNNNNNNNNNNNNNN
NNNNNNNNNNNNNNNNNNNNNNNNNNNNNNNNNNNNNNNNNNNNNNNNNNNNNNNNNNNN
NNNNNNNNNNNNNNNNNNNNNNNNNNNNNNNNNNNNNNNNNNNNNNNNNNNNNNNNNNNN
NNNNNNNNNNNNNNNNNNNNNNNNNNNNNNNNNNNNNNNNNNNNNNNNNNNNNNNNNNNN
NNNNNNNNNNNNNNNNNNNNNNNNNNNNNNNNNNNNNNNNNNNNNNNNNNNNNNNNNNNN
NNNNNNNNNNNNNNNNNNNNNNNNNNNNNNNNNNNNNNNNNNNNNNNNNNNNNNNNNNNN
NNNNNNNNNNNNNNNNNNNNNNNNNNNNNNNNNNNNNNNNNNNNNNNNNNNNNNNNNNNN
NNNNNNNNNNNNNNNNNNNNNNNNNNNNNNNNNNNNNNNNNNNNNNNNNNNNNNNNNNNN
NNNNNNNNNNNNNNNNNNNNNNNNNNNNNNNNNNNNNNNNNNNNNNNNNNNNNNNNNNNN
NNNNNNNNNNNNNNNNNNNNNNNNNNNNNNNNNNNNNNNNNNNNNNNNNNNNNNNNNNNN
NNNNNNNNNNNNNNNNNNNNNNNNNNNNNNNNNNNNNNNNNNNNNNNNNNNNNNNNNNNN
NNNNNNNNNNNNNNN
>HB5
NNNNNNNNNNNNNNNNNNNNNNNNNNNNNNNNNNNNNNNNNNNNNNNNNNNNNNNNNNNN
NNNNNNNNNNNNNNNNNNNNNNNNNNNNNNNNNNNNNNNNNNNNNNNNNNNNNNNNNNNN
NNNNNNNNNNNNNNNNNNNNNNNNNNNNNNNNNNNNNNNNNNNNNNNNNNNNNNNNNNNN
NNNNNNNNNNNNNNNNNNNNNNNNNNNNNNNNNNNNNNNNNNNNNNNNNNNNNNNNNNNN
NNNNNNNNNNNNNNNNNNNNNNNNNNNNNNNNNNNNNNNNNNNNNNNNNNNNNNNNNNNN
NNNNNNNNNNNNNNNNNNNNNNNNNNNNNNNNNNNNNNNNNNNNNNNNNNNNNNNNNNNN
NNNNNNNNNNNNNNNNNNNNNNNNNNNNNNNNNNNNNNNNNNNNNNNNNNNNNNNNNNNN
NNNNNNNNNNNNNNNNNNNNNNNNNNNNNNNNNNNNNNNNNNNNNNNNNNNNNNNNNNNN
NNNNNNNNNNNNNNNNNNNNNNNNNNNNNNNNNNNNNNNNNNNNNNNNNNNNNNNNNNNN
NNNNNNNNNNNNNNNNNNNNNNNNNNNNNNNNNNNNNNNNNNNNNNNNNNNNNNNNNNNN
NNNNNNNNNNNNNNNNNNNNNNNNNNNNNNNNNNNNNNNNNNNNNNNNNNNNNNNNNNNN
NNNNNNNNNNNNNNNNNNNNNNNNNNNNNNNNNNNNNNNNNNNNNNNNNNNNNNNNNNNN
NNNNNNNNNNNNNNNNNNNNNNNNNNNNNNNNNNNNNNNNNNNNNNNNNNNNNNNNNNNN
NNNNNNNNNNNNNNN
>GS6
NNNNNNNNNNNNNNNNNNNNNNNNNNNNNNNNNNNNNNNNNNNNNNNNNNNNNNNNNNNN
NNNNNNNNNNNNNNNNNNNNNNNNNNNNNNNNNNNNNNNNNNNNNNNNNNNNNNNNNNNN
NNNNNNNNNNNNNNNNNNNNNNNNNNNNNNNNNNNNNNNNNNNNNNNNNNNNNNNNNNNN
NNNNNNNNNNNNNNNNNNNNNNNNNNNNNNNNNNNNNNNNNNNNNNNNNNNNNNNNNNNN
NNNNNNNNNNNNNNNNNNNNNNNNNNNNNNNNNNNNNNNNNNNNNNNNNNNNNNNNNNNN
NNNNNNNNNNNNNNNNNNNNNNNNNNNNNNNNNNNNNNNNNNNNNNNNNNNNNNNNNNNN
NNNNNNNNNNNNNNNNNNNNNNNNNNNNNNNNNNNNNNNNNNNNNNNNNNNNNNNNNNNN
NNNNNNNNNNNNNNNNNNNNNNNNNNNNNNNNNNNNNNNNNNNNNNNNNNNNNNNNNNNN
NNNNNNNNNNNNNNNNNNNNNNNNNNNNNNNNNNNNNNNNNNNNNNNNNNNNNNNNNNNN
NNNNNNNNNNNNNNNNNNNNNNNNNNNNNNNNNNNNNNNNNNNNNNNNNNNNNNNNNNNN
NNNNNNNNNNNNNNNNNNNNNNNNNNNNNNNNNNNNNNNNNNNNNNNNNNNNNNNNNNNN
NNNNNNNNNNNNNNNNNNNNNNNNNNNNNNNNNNNNNNNNNNNNNNNNNNNNNNNNNNNN
NNNNNNNNNNNNNNNNNNNNNNNNNNNNNNNNNNNNNNNNNNNNNNNNNNNNNNNNNNNN
NNNNNNNNNNNNNNN
>CHIHLJ1
NNNNNNNNNNNNNNNNNNNNNNNNNNNNNNNNNNNNNNNNNNNNNNNNNNNNNNNNNNNN
NNNNNNNNNNNNNNNNNNNNNNNNNNNNNNNNNNNNNNNNNNNNNNNNNNNNNNNNNNNN
NNNNNNNNNNNNNNNNNNNNNNNNNNNNNNNNNNNNNNNNNNNNNNNNNNNNNNNNNNNN
NNNNNNNNNNNNNNNNNNNNNNNNNNNNNNNNNNNNNNNNNNNNNNNNNNNNNNNNNNNN
NNNNNNNNNNNNNNNNNNNNNNNNNNNNNNNNNNNNNNNNNNNNNNNNNNNNNNNNNNNN
NNNNNNNNNNNNNNNNNNNNNNNNNNNNNNNNNNNNNNNNNNNNNNNNNNNNNNNNNNNN
NNNNNNNNNNNNNNNNNNNNNNNNNNNNNNNNNNNNNNNNNNNNNNNNNNNNNNNNNNNN
NNNNNNNNNNNNNNNNNNNNNNNNNNNNNNNNNNNNNNNNNNNNNNNNNNNNNNNNNNNN
NNNNNNNNNNNNNNNNNNNNNNNNNNNNNNNNNNNNNNNNNNNNNNNNNNNNNNNNNNNN
NNNNNNNNNNNNNNNNNNNNNNNNNNNNNNNNNNNNNNNNNNNNNNNNNNNNNNNNNNNN
NNNNNNNNNNNNNNNNNNNNNNNNNNNNNNNNNNNNNNNNNNNNNNNNNNNNNNNNNNNN
NNNNNNNNNNNNNNNNNNNNNNNNNNNNNNNNNNNNNNNNNNNNNNNNNNNNNNNNNNNN
NNNNNNNNNNNNNNNNNNNNNNNNNNNNNNNNNNNNNNNNNNNNNNNNNNNNNNNNNNNN
NNNNNNNNNNNNNNN
>CHIHLJ2
NNNNNNNNNNNNNNNNNNNNNNNNNNNNNNNNNNNNNNNNNNNNNNNNNNNNNNNNNNNN
NNNNNNNNNNNNNNNNNNNNNNNNNNNNNNNNNNNNNNNNNNNNNNNNNNNNNNNNNNNN
NNNNNNNNNNNNNNNNNNNNNNNNNNNNNNNNNNNNNNNNNNNNNNNNNNNNNNNNNNNN
NNNNNNNNNNNNNNNNNNNNNNNNNNNNNNNNNNNNNNNNNNNNNNNNNNNNNNNNNNNN
NNNNNNNNNNNNNNNNNNNNNNNNNNNNNNNNNNNNNNNNNNNNNNNNNNNNNNNNNNNN
NNNNNNNNNNNNNNNNNNNNNNNNNNNNNNNNNNNNNNNNNNNNNNNNNNNNNNNNNNNN
NNNNNNNNNNNNNNNNNNNNNNNNNNNNNNNNNNNNNNNNNNNNNNNNNNNNNNNNNNNN
NNNNNNNNNNNNNNNNNNNNNNNNNNNNNNNNNNNNNNNNNNNNNNNNNNNNNNNNNNNN
NNNNNNNNNNNNNNNNNNNNNNNNNNNNNNNNNNNNNNNNNNNNNNNNNNNNNNNNNNNN
NNNNNNNNNNNNNNNNNNNNNNNNNNNNNNNNNNNNNNNNNNNNNNNNNNNNNNNNNNNN
NNNNNNNNNNNNNNNNNNNNNNNNNNNNNNNNNNNNNNNNNNNNNNNNNNNNNNNNNNNN
NNNNNNNNNNNNNNNNNNNNNNNNNNNNNNNNNNNNNNNNNNNNNNNNNNNNNNNNNNNN
NNNNNNNNNNNNNNNNNNNNNNNNNNNNNNNNNNNNNNNNNNNNNNNNNNNNNNNNNNNN
NNNNNNNNNNNNNNN
