# Supplementary material for: Phylogeographic and population insights of the Asian common toad (Bufo gargarizans) in Korea and China: population isolation and expansions as response to the ice ages
Source: PeerJ. 2017 Nov 28;5:e4044. doi: 10.7717/peerj.4044 (PMC5710166; doi:10.7717/peerj.4044)
Supplement: Supplemental Information 3 [file peerj-05-4044-s003.txt]

>A1
AAGGAACACTCTTAATGAATAACAGACTTTACTCGTCAATCGAGCCTTCCCTTGGTTTGA
GAGTACGAATATTAACTTTATAAAGTTAACCCACTTACATTCCTTATATTATGAATGCCT
AATGACAAACCATCTATAACTATAGAGCAATCTCAGCCATTTTGACCATTGACGTGATTT
ATTTCATTTTATGAAACACTCCACTGACTCTAAATCAACATAAAGGCTTGACC-AAATTC
GTCCAATTAACTCATATACATGAAACTTTGAACTGGACCTTAAAGTCCTAGTCAGTACGG
ATAATACTTATAAAAGAACTTGAATAATAAGCATCCATGGTATTCTCATGAAGTTCATTC
AAATAGACAGGACATATAAAGATCTTCAACATGAATATCTCTTTCCCATACCCCTAAGAC
TCCCCCCTCACCCTAGCGCTAACAATCTGATTTATCTCATTCCCAATCTCACTTCTACTA
ACCCCACCCATCTCATGGAAACGTGCCTGAAAGCTAAGGACCTCCTTGATAGGGAGAACA
ATAGGAGTTCAAATCTCCTCGCTTCCTTAGAAAGATAGGAATTGAACCTATAACTGAGAG
ATCAAAACTCCCTGTAATTCCATTTTACCACTTTCTAGTAAAGTCAGCTAAACAAGCTTT
TGGGCCCATACCCCAAACATGTTGGTTAAACCCCCTCCTTTACTAATAAACCCCTATGCT
TTATCAATAATCGTTTCAAGCCTTGCCCTAGGCACCATCTTAACACTATCAAGTTACCAT
TGAATTTTAGCCTGAATCGGGCTTGAAATTAATACACTAGCAATTATTCCTTTGATAACA
AAAACCCCCCACCCCCGAGCCATTGAGGCTGCAACAAAATACTTCCTTACACAGGCCGCA
GCATCTGCCCTCATTCTATTCTCTAGCATCCTTAATGCATTCACCATGGGGGAGTGGGCT
ATCAATGTACCCTCTCACCCCATCCCGGCCACCCTCTTATCTATTGCCCTCGCAATAAAA
CTAGGAGTCGCCCCATTCCACTTCTGATTACCTGAAGTTCTCCAAGGATCAACACTCCAA
ACAGGCTTCATCCTATCCACATGGC-AAAAATTAGCCCCCATGGCACTTCTTATCCAACT
TTCTCAGTCAGTAAACCTCACCCTTATACTAACCCTCGGGCTTCTTTCTACTATTGTCGG
AGGGTGAGGCGGCATTA
>A2
AAGGAACACTCTTAATGAATAATAGACTTTACTCGTCAATCGAGCCTTCCCTTGGTTTGA
GAGTACGAATATTAACTTTATAAAGTTAACCCACTTACATTCCTTATATTATGAATGCCT
AATGACAAACCATCTATAACTATAGAGCAATCTCAGCCATTTTGACCATTGACGTGATTT
ATTTCATTTTATGAAACACTCCACTGACTCTAAATCAACATAAAGGCTTGACC-AAATTC
GTCCAATTAACTCATATACATGAAACTTTGAACTGGACCTTAAAGTCCTAGTCAATACGG
ATAATACTTATAAAAGAACTTGAATAATAAGCATCCATGGTATTCTCATGAAGTCCATTC
AAATAGACAGGACATATAAAGATCTTCAACATGAATATCTCTTTCCCATACCCCTAAGAC
TCCCCCCTCACCCTAGCGCTAACAATCTGATTTATCTCATTCCCAATCTCACTTCTACTA
ACCCCACCCATCTCATGGAAACGTGCCTGAAAGCTAAGGACCTCCTTGATAGGGAGAACA
ATAGGAGTTCAAATCTCCTCGCTTCCTTAGAAAGATAGGAATTGAACCTATAACTGAGAG
ATCAAAACTCCCTGTAATTCCATTTTACCACTTTCTAGTAAAGTCAGCTAAACAAGCTTT
TGGGCCCATACCCCAAACATGTTGGTTAAACCCCCTCCTTTACTAATAAACCCCTATGCT
TTATCAATAATCGTTTCAAGCCTTGCCCTAGGCACCATCTTAACACTATCAAGTTACCAT
TGAATTTTAGCCTGAATCGGGCTTGAAATTAATACACTAGCAATTATTCCTTTGATAACA
AAAACCCCCCACCCCCGAGCCATTGAGGCTGCAACAAAATACTTCCTTACACAGGCCGCA
GCATCTGCCCTCATTCTATTCTCTAGCATCCTTAATGCATTCACCATGGGGGAGTGGGCT
ATCAATGTACCCTCTCACCCCATCCCGGCCACCCTCTTATCTATTGCCCTCGCAATAAAA
CTAGGAGTCGCCCCATTCCACTTCTGATTACCTGAGGTTCTCCAAGGATCAACACTCCAA
ACAGGCTTCATCCTATCCACATGGC-AAAAATTAGCCCCCATGGCACTTCTTATCCAACT
TTCTCAGTCAGTAAACCTCACCCTTATACTAACCCTCGGGCTTCTTTCTACTATTGTCGG
AGGGTGAGGCGGCATTA
>B3
AAGGAACACTCTTAATGAATAATAGACTTTACTCGTCAATCGAGCCTTCCCTTGGTTTGA
GAGTACGAATATTAACTTTATAAAGTTAACCCACTTACACTCCTTATATTATGAATGCCT
AATGACAAACCATCTATAACTATAGAGCAATCTCAGCCATTTTGACCATTGACGTGATTT
ATTTCATCTTATGAAAGACTCCACTGACTCTAAATCAACATAAAGGCTTGACC-AAATTC
GTCCAATTAACTCATATACATGAAACTTTGAACTGGACCTTAAAGTCCTAGTCAATACGG
ATAATACTTATAAAAGAACTTGAATAGTAAGCATCCATGGTATTCTCATGAAGTCCATTC
AACTAGACAGGACATATAAAGATCTTCAACATGAATATCTCTTTCCCATACCCTTAAGAC
TCCCCCCTCACCCTAGCGCTAACAATCTGATTTATCTCATTCCCAATCTCACTTCTACTT
ACCCCACCCATCTCATGGAAACGTGCCTGAAAGCTAAGGACCTCCTTGATAGGGAGAACA
ATAGGAGTTCAAATCTCCTCGCTTCCTTAGAAAGATAGGAATTGAACCTATAACTGAGAG
ATCAAAACTCCCTGTAATTCCATTTTACCACTTTCTAGTAAAGTCAGCTAAACAAGCTTT
TGGGCCCATACCCCAAACATGTTGGTTAAACCCCCTCCTTTACTAATAAACCCCTATGCT
TTATCAATAATCGTTTCAAGCCTTGCCCTAGGCACCATCTTAACACTATCAAGTTACCAT
TGAATTTTAGCCTGAATCGGGCTTGAAATTAATACACTAGCAATTATTCCTTTGATAACA
AAAACCCCCCACCCCCGAGCCATTGAGGCTGCAACAAAATACTTCCTTACACAGGCCGCA
GCATCTGCCCTCATTCTATTCTCTAGCATCCTTAATGCATTCACCATGGGGGAGTGGGCT
ATCAATGTACCCTCTCACCCCATCCCGGCCACCCTCTTATCTATTGCCCTCGCAATAAAA
CTAGGAGTCGCCCCATTCCACTTCTGATTACCTGAGGTTCTCCAAGGATCAACACTCCAA
ACAGGCCTCATCCTATCCACATGGC-AAAAATTAGCCCCCATGGCACTTCTTATTCAACT
TTCTCAGTCAGTAAACCTCACCCTTATACTAACCCTCGGGCTTCTTTCTACTATTGTCGG
AGGGTGAGGCGGCATTA
>B4
AAGGAACACTCTTAATGAATAATAGACTTTACTCGTCAATCGAGCCTTCCCTTGGTTTGA
GAGTACGAATATTAACTTTATAAAGTTAACCCACTTACACTCCTTATATTATGAATGCCT
AATGACAAACCATCTATAACTATAGAGCAATCTCAGCCATTTTGACCATTGACGTGATTT
ATTTCATCTTATGAAATACTCCACTGACTCTAAATCAACATAAAGGCTTGACC-AAATTC
GTCCAATTAACTCATATACATTAAACTTTGAACTGGACCTGAAAGTCCTAGTCAATACGG
ATAATACTTATAAAAGAACTTGAATAATAAGCATCCATGGTATTCTCATGAAGTCCATTC
AATTAGACAGGACATATAAAGATCTTCAGCATGAATATCTCTTTCCCATACCCTTAAGAC
TCCCCCCTCACCCTAGCGCTAACAATCTGATTTATCTCATTCCCAATCTCACTTCTACTT
ACCCCACCCATCTCATGGAAACGTGCCTGAAAGCTAAGGACCTCCTTGATAGGGAGAACA
ATAGGAGTTCAAATCTCCTCGCTTCCTTAGAAAGATAGGAATTGAACCTATAACTGAGAG
ATCAAAACTCCCTGTAATTCCATTTTACCACTTTCTAGTAAAGTCAGCTAAACAAGCTTT
TGGGCCCATACCCCAAACATGTTGGTTAAACCCCCTCCTTTACTAATAAACCCCTATGCT
TTATCAATAATCGTTTCAAGCCTTGCCCTAGGCACCATCTTAACACTATCAAGTTACCAT
TGAATTTTAGCCTGAATCGGGCTTGAAATTAATACACTAGCAATTATTCCTCTGATAACA
AAAACCCCCCACCCCCGAGCCATTGAGGCTGCAACAAAATACTTCCTTACACAGGCCGCA
GCATCTGCCCTCATTCTATTCTCTAGCATCCTTAATGCATTCACCATGGGGGAGTGGGCT
ATCAATGTACCCTCTCACCCCATCCCGGCCACCCTCTTATCTATTGCCCTCGCAATAAAA
CTAGGAGTCGCCCCATTCCACTTCTGATTACCTGAGGTTCTCCAAGGATCAACACTCCAA
ACAGGCTTCATCCTATCCACATGGC-AAAAATTAGCCCCCATGGCACTTCTTATTCAACT
TTCTCAGTCAGTAAACCTCACCCTTATACTAACCCTCGGGCTTCTTTCTACTATTGTCGG
AGGGTGAGGCGGCATTA
>B5
AAGGAACACTCTTAATGAATAATAGACTTTACTCGTCAATCGAGCCTTCCCTTGGTTTGA
GAGTACGAATATTAACTTTATAAAGTTAACCCACTTACACTCCTTATATTATGAATGCCT
AATGACAAACCATCTATAACTATAGAGCAATCTCAGCCATTTTGACCATTGACGTGATTT
ATTTCATCTTATGAAAGACTCCACTGACTCTAAATCAACATAAAGGCTTGACC-AAATTC
GTCCAATTAACTCATATACATGAAACTTTGAACTGGACCTTAAAGTCCTAGTCAATACGG
ATAATACTTATAAAAGAACTTGAATAGTAAGCATCCATGGTATTCTCATGAAGTCCATTC
AACTAGACAGGACATATAAAGATCTTCAACATGAATATCTCTTTCCCATACCCTTAAGAC
TCCCCCCTCACCCTAGCGCTAACAATCTGATTTATCTCATTCCCAATCTCACTTCTACTT
ACCCCACCCATCTCATGGAAACGTGCCTGAAAGCTAAGGACCTCCTTGATAGGGAGAACA
ATAGGAGTTCAAATCTCCTCGCTTCCTTAGAAAGATAGGAATTGAACCTATAACTGAGAG
ATCAAAACTCCCTGTAATTCCATTTTACCACTTTCTAGTAAAGTCAGCTAAACAAGCTTT
TGGGCCCATACCCCAAACATGTTGGTTAAACCCCCTCCTTTACTAATAAACCCCTATGCT
TTATCAATAATCGTTTCGAGCCTTGCCCTAGGCACCATCTTAACACTATCAAGTTACCAT
TGAATTTTAGCCTGAATCGGGCTTGAAATTAATACACTAGCAATTATTCCTTTGATAACA
AAAACCCCCCACCCCCGAGCCATTGAGGCTGCAACAAAATACTTCCTTACACAGGCCGCA
GCATCTGCCCTCATTCTATTCTCTAGCATCCTTAATGCATTCACCATGGGGGAGTGGGCT
ATCAATGTACCCTCTCACCCCATCCCGGCCACCCTCTTATCTATTGCCCTCGCAATAAAA
CTAGGAGTCGCCCCATTCCACTTCTGATTACCTGAGGTTCTCCAAGGATCAACACTCCAA
ACAGGCTTCATCCTATCCACATGGC-AAAAATTAGCCCCCATGGCACTTCTTATTCAACT
TTCTCAGTCAGTAAACCTCACCCTTATACTAACCCTCGGGCTTCTTTCTACTATTGTCGG
AGGGTGAGGCGGCATTA
>B6
AAGGAACACTCTTAATGAATAATAGACTTTACTCGTCAATCGAGCCTTCCCTTGGTTTGA
GAGTACGAATATTAACTTTATAAAGTTAACCCACTTACATTCCTTATATTATGAATGCCT
AATGACAAACCATCTATAACTATAGAGCAATCTCAGCCATTTTGACCATTGACGTGATTT
ATTTCATCTTATGAAATACTCCACTGACTCTAAATCAACATAAAGGCTTGACC-AAATTT
GTCCAATTAACTCATATACATGAAACTTTGAACTGGACCTGAAAGTCCTAGTCAATACGG
ATAATACTTATAAAAGAACTTGAATAATAAGCATCCATGGTATTCTCATGAAGTCCATTC
AATTAGACAGGACATATAAAGATCTTCAACATGAATATCTCTTTCCCATACCCTTAAGAC
TCCCCCCTCACCCTAGCGCTAACAATCTGATTTATCTCATTCCCAATCTCACTTCTACTT
ACCCCACCCATCTCATGGAAACGTGCCTGAAAGCTAAGGACCTCCTTGATAGGGAGAACA
ATAGGAGTTCAAATCTCCTCGCTTCCTTAGAAAGATAGGAATTGAACCTATAACTGGGAG
ATCAAAACTCCCTGTAATTCCATTTTACCACTTTCTAGTAAAGTCAGCTAAACAAGCTTT
TGGGCCCATACCCCAAACATGTTGGTTAAACCCCCTCCTTTACTAATAAACCCCTATGCT
TTATCAATAATCGTTTCAAGCCTTGCCCTAGGCACCATCTTAACACTATCAAGTTACCAT
TGAATTTTAGCCTGAATCGGGCTTGAAATTAATACACTAGCAATTATTCCTCTGATAACA
AAAACCCCCCACCCCCGAGCCATTGAGGCTGCAACAAAATACTTCCTTACACAGGCCGCA
GCATCTGCCCTCATTCTATTCTCTAGCATCCTTAATGCATTCACCATGGGGGAGTGGGCT
ATCAATGTACCCTCTCACCCCATCCCGGCCACCCTCTTATCTATTGCCCTCGCAATAAAA
CTAGGAGTCGCCCCATTCCACTTCTGATTACCTGAGGTTCTCCAAGGATCAACACTCCAA
ACAGGCTTCATCCTATCCACATGGC-AAAAATTAGCCCCCATGGCACTTCTTATCCAACT
TTCTCAGTCAGTAAACCTCACCCTTATACTAACCCTCGGGCTTCTTTCTACTATTGTCGG
AGGGTGAGGCGGCATTA
>B7
AAGGAACACTCTTAATGAATAATAGACTTTACTCGTCAATCGAGCCTTCCCTTGGTTTGA
GAGTACGAATATTAACTTTATAAAGTTAACCCACTTACACTCCTTATATTATGAATGCCT
AATGACAAACCATCTATAACTATAGAGCAATCTCAGCCATTTTGACCATTGACGTGATTT
ATTTCATCTTATGAAATACTCCACTGACTCTAAATCAACATAAAGGCTTGACC-AAATTC
GTCCAATTAACTCATATACATTAAACTTTGAACTGGACCTGAAAGTCCTAGTCAATACGG
ATAATACTTATAAAAGAACTTGAATAATAAGCATCCATGGTATTCTCATGAAGTCCATTC
AATTAGACAGGACATATAAAGATCTTCANCATGAATATCTCTTTCCCATACCCTTAAGAC
TCCCCCCTCACCCTAGCGCTAACAATCTGATTTATCTCATTCCCAATCTCACTTCTACTT
ACCCCACCCATCTCATGGAAACGTGCCTGAAAGCTAAGGACCTCCTTGATAGGGAGAACA
ATAGGAGTTCAAATCTCCTCGCTTCCTTAGAAAGATAGGAATTGAACCTATAACTGAGAG
ATCAAAACTCCCTGTAATTCCATTTTACCACTTTCTAGTAAAGTCAGCTAAACAAGCTTT
TGGGCCCATACCCCAAACATGTTGGTTAAACCCCCTCCTTTACTAATAAACCCCTATGCT
TTATCAATAATCGTTTCAAGCCTTGCCCTAGGCACCATCTTAACACTATCAAGTTACCAT
TGAATTTTAGCCTGAATCGGGCTTGAAATTAATACACTAGCAATTATTCCTCTGATAACA
AAAACCCCCCACCCCCGAGCCATTGAGGCTGCAACAAAATACTTCCTTACACAGGCCGCA
GCATCTGCCCTCATTCTATTCTCTAGCATCCTTAATGCATTCACCATGGGGGAGTGGGCT
ATCAATGTACCCTCTCACCCCATCCCGGCCACCCTCTTATCTATTGCCCTCGCAATAAAA
CTAGGAGTCGCCCCATTCCACTTCTGATTACCTGAGGTTCTCCAAGGATCAACACTCCAA
ACAGGCTTCATCCTATCCACATGGC-AAAAATTAGCCCCCATGGCACTTCTTATTCAACT
TTCTCAGTCAGTAAACCTCACCCTTATACTAACCCTCGGGCTTCTTTCTACTATTGTCGG
AGGGTGAGGCGGCATTA
>C8
AAGGAACACTCTTAATGAATAGTAGACTTTACTCGTCAATCGAGCCTTCCCTTGGTTTGA
GAGTACGAATATTAACTTTATAAAGTTAACCCACTTACATTCCTTATATTATGAATGCCT
AATGACAAACCATCTATAACTATAGAGCAATCTCAGCCATTTTGACCATTGACGTGATTT
ATTTCATTTTATGAAACACTCCACTGACTCTAAATCAACATAAAGGCTTGACC-AAATTC
GTCCAATTAACTCATATACATGAAACTTTGAACTGGACCTTAAAGTCCTAGTCAATACGG
ATAATACTTATAAAAGAACTTGAATAATAAGCATCCATGGTATTCTCATGAAGTTCATTC
AAATAGACAGGACATATAAAGATCTTCAACATGAATATCTCTTTCCCATACCCCTAAGAC
TCCCCCCTCACCCTAGCGCTAACAATCTGATTTATCTCATTCCCAATCTCACTTCTACTA
ACCCCACCCATCTCATGGAAACGTGCCTGAAAGCTAAGGACCTCCTTGATAGGGAGAACA
ATAGGAGTTCAAATCTCCTCGCTTCCTTAGAAAGATAGGAATTGAACCTATAACTGAGAG
ATCAAAACTCCCTGTAATTCCATTTTACCACTTTCTAGTAAAGTCAGCTAAACAAGCTTT
TGGGCCCATACCCCAAACATGTTGGTTAAACCCCCTCCTTTACTAATAAACCCCTATGCT
TTATCAATAATCGTTTCAAGCCTTGCCCTAGGCACCATCTTAACACTATCAAGTTACCAT
TGAATTTTAGCCTGAATCGGGCTTGAAATTAATACACTAGCAATTATTCCTTTGATAACA
AAAACCCCCCACCCCCGAGCCATTGAGGCTGCAACAAAATACTTCCTTACACAGGCCGCA
GCATCTGCCCTCATTCTATTCTCTAGCATCCTTAATGCATTCACCATGGGGGAGTGGGCT
ATCAATGTACCCTCTCACCCCATCCCGGCCACCCTCTTATCTATTGCCCTCGCAATAAAA
CTAGGAGTCGCCCCATTCCACTTCTGATTACCTGAGGTTCTCCAAGGATCAACACTCCAA
ACAGGCTTCATCCTATCCACATGGC-AAAAATTAGCCCCCATGGCACTTCTTATCCAACT
TTCTCAGTCAGTAAACCTCACCCTTATACTAACCCTCGGGCTTCTTTCTACTATTGTCGG
AGGGTGAGGCGGCATTA
>C9
AAGGAACACTCTTAATGAATAATAGACTTTACTCGTCAATCGAGCCTTCCCTTGGTTTGA
GAGTACGAATATTAACTTTATAAAGTTAACCCACTTACACTCCTTATATTATGAATGCCT
AATGACAAACCATCTATAACTATAGAGCAATCTCAGCCATTTTGACCATTGACGTGATTT
ATTTCATCTTATGAAAGACTCCACTGACTCTAAATCAACATAAAGGCTTGACC-AAATTC
GTCCAATTAACTCATATACATGAAACTTTGAACTGGACCTTAAAGTCCTAGTCAATACGG
ATAATACTTATAAAAGAACTTGAATAGTAAGCATCCATGGTATTCTCATGAAGTCCATTC
AACTAGACAGGACATATAAAGATCTTCAACATGAATATCTCTTTCCCATACCCTTAAGAC
TCCCCCCTCACCCTAGCGCTAACAATCTGATTTATCTCATTCCCAATCTCACTTCTACTT
ACCCCACCCATCTCATGGAAACGTGCCTGAAAGCTAAGGACCTCCTTGATAGGGAGAACA
ATAGGAGTTCAAATCTCCTCGCTTCCTTAGAAAGATAGGAATTGAACCTATAACTGAGAG
ATCAAAACTCCCTGTAATTCCATTTTACCACTTTCTAGTAAAGTCAGCTAAACAAGCTTT
TGGGCCCATACCCCAAACATGTTGGTTAAACCCCCTCCTTTACTAATAAACCCCTATGCT
TTATCAATAATCGTTTCAAGCCTTGCCCTAGGCACCATCTTAACACTATCAAGTTACCAT
TGAATTTTAGCCTGAATCGGGCTTGAAATTAATACACTAGCAATTATTCCTTTGATAACA
AAAACCCCCCACCCCCGAGCCATTGAGGCTGCAACAAAATACTTCCTTACACAGGCCGCA
GCATCTGCCCTCATTCTATTCTCTAGCATCCTTAATGCATTCACCATGGGGGAGTGGGCT
ATCAATGTACCCTCTCACCCCATCCCGGCCACCCTCTTATCTATTGCCCTCGCAATAAAA
CTAGGAGTCGCCCCATTCCACTTCTGATTACCTGAGGTTCTCCAAGGATCAACACTCCAA
ACAGGCTTCATCCTATCCACATGGC-AAAAATTAGCCCCCATGGCACTTCTTATTCAACT
TTCTCAGTCAGTAAACCTCACCCTTATACTAACCCTCGGGCTTCTTTCTACTATTGTCGG
AGGGTGAGGCGGCATTA
>C10
AAGGAACACTCTTAATGAATAATAGACTTTACTCGTCAATCGAGCCTTCCCTTGGTTTGA
GAGTACGAATATTAACTTTATAAAGTTAACCCACTTACACTCCTTATATTATGAATGCCT
AATGACAAACCATCTATAACTATAGAGCAATCTCAGCCATTTTGACCATTGACGTGATTT
ATTTCATCTTATGAAAGACTCCACTGACTCTAAATCAACATAAAGGCTTGACC-AAATTC
GTCCAATTAACTCATATACATGAAACTTTGAACTGGACCTTAAAGTCCTAGTCAATACGG
ATAATACTTATAAAAGAACTTGAATAGTAAGCATCCATGGTATTCTCATGAAGTCCATTC
AACTAGACAGGACATATAAAGATCTTCAACATGAATATCTCTTTCCCATACCCTTAAGAC
TCCCCCCTCACCCTAGCGCTAACAATCTGATTTATCTCATTCCCAATCTCACTTCTACTT
ACCCCACCCATCTCATGGAAACGTGCCTGAAAGCTAAGGACCTCCTTGATAGGGAGAACA
ATAGGAGTTCAAATCTCCTCGCTTCCTTAGAAAGATAGGAATTGAACCTATAACTGAGAG
ATCAAAACTCCCTGTAATTCCATTTTACCACTTTCTAGTAAAGTCAGCTAAACAAGCTTT
TGGGCCCATACCCCAAACATGTTGGTTAAACCCCCTCCTTTACTAATAAACCCCTATGCT
TTATCAATAATCGTTTCAAGCCTTGCCCTAGGCACCATCTTAACACTATCAAGTTACCAT
TGAATTTTAGCCTGAATCGGGCTTGAAATTAATACACTAGCAATTATTCCTTTGATAACA
AAAACCCCCCACCCCCGAGCCATTGAGGCTGCAACAAAATACTTCCTTACACAGGCCGCA
GCATCTGCCCTCATTCTATTCTCTAGCATCCTTAATGCATTCACCATGGGGGAGTGGGCT
ATCAATGTACCCTCTCACCCCATCCCGGCCACCCTCTTATCTATTGCCCTCGCAATAAAA
CTAGGAGTCGCCCCATTCCACTTCTGATTACCTGAGGTTCTCCAAGGATCAACACTCCAA
ACAGGCTTCATCCTATCCACATGGC-AAAAATTAGCCCCCATGGCACTTCTTATTCAACT
TTCTCAGTCAGTAAACCTCACCCTTATACTAACCCTCGGGCTTCTTTCTACTATTGTCGG
AGGGTGAGGCGGCATTA
>C11
AAGGAACACTCTTAATGAATAATAGACTTTACTCGTCAATCGAGCCTTCCCTTGGTTTGA
GAGTACGAATATTAACTTTATAAAGTTAACCCACTTACACTCCTTATATTATGAATGCCT
AATGACAAACCATCTATAACTATAGAGCAATCTCAGCCATTTTGACCATTGACGTGATTT
ATTTCATCTTATGAAATACTCCACTGACTCTAAATCAACATAAAGGCTTGACC-AAATTC
GTCCAATTAACTCATATACATGAAACTTTGAACTGGACCTGAAAGTCCTAGTCAATACGG
ATAATACTTATAAAAGAACTTGAATAATAAGCATCCATGGTATTCTCATGAAGTCCATTC
AATTAGACAGGACATATAAAGATCTTCAACATGAATATCTCTTTCCCATACCCTTAAGAC
TCCCCCCTCACCCTAGCGCTAACAATCTGATTTATCTCATTCCCAATCTCACTTCTACTT
ACCCCACCCATCTCATGGAAACGTGCCTGAAAGCTAAGGACCTCCTTGATAGGGAGAACA
ATAGGAGTTCAAATCTCCTCGCTTCCTTAGAAAGATAGGAATTGAACCTATAACTGAGAG
ATCAAAACTCCCTGTAATTCCATTTTACCACTTTCTAGTAAAGTCAGCTAAACAAGCTTT
TGGGCCCATACCCCAAACATGTTGGTTAAACCCCCTCCTTTACTAATAAACCCCTATGCT
TTATCAATAATCGTTTCAAGCCTTGCCCTAGGCACCATCTTAACACTATCAAGTTACCAT
TGAATTTTAGCCTGAATCGGGCTTGAAATTAATACACTAGCAATTATTCCTCTGATAACA
AAAACCCCCCACCCCCGAGCCATTGAGGCTGCAACAAAATACTTCCTTACACAGGCCGCA
GCATCTGCCCTCATTCTATTCTCTAGCATCCTTAATGCATTCACCATGGGGGAGTGGACT
ATCAATGTACCCTCTCACCCCATCCCGGCCACCCTCTTATCTATTGCCCTCGCAATAAAA
CTAGGAGTCGCCCCATTCCACTTCTGATTACCTGAGGTTCTCCAAGGATCAACACTCCAA
ACAGGCTTCATCCTATCCACATGGC-AAAAATTAGCCCCCATGGCACTTCTTATCCAACT
TTCTCAGTCAGTAAACCTCACCCTTATACTAACCCTCGGGCTTCTTTCTACTATTGTCGG
AGGGTGAGGCGGCATTA
>C12
AAGGAACACTCTTAATGAATAATAGACTTTACTCGTCAATCGAGCCTTCCCTTGGTTTGA
GAGTACGAATATTAACTTTATAAAGTTAACCCACTTACATTCCTTATATTATGAATGCCT
AATGACAAACCATCTATAACTATAGAGCAATCTCAGCCATTTTGACCATTGACGTGATTT
ATTTCATTTTATGAAACACTCCACTGACTCTAAATCAACATAAAGGCTTGACC-AAATTC
GTCCAATTAACTCATATACATGAAACTTTGAACTGGACCTTAAAGTCCTAGTCAATACGG
ATAATACTTATAAAAGAACTTGAATAATAAGCATCCATGGTATTCTCATGAAGTCCATTC
AAATAGACAGGACATATAAAGATCTTCAACATGAATATCTCTTTCCCATACCCCTAAGAC
TCCCCCCTCACCCTAGCGCTAACAATCTGATTTATCTCATTCCCAATCTCACTTCTACTA
ACCCCACCCATCTCATGGAAACGTGCCTGAAAGCTAAGGACCTCCTTGATAGGGAGAACA
ATAGGAGTTCAAATCTCCTCGCTTCCTTAGAAAGATAGGAATTGAACCTATAACTGAGAG
ATCAAAACTCCCTGTAATTCCATTTTACCACTTTCTAGTAAAGTCAGCTAAACAAGCTTT
TGGGCCCATACCCCAAACATGTTGGTTAAACCCCCTCCTTTACTAATAAACCCCTATGCT
TTATCAATAATCGTTTCAAGCCTTGCCCTAGGCACCATCTTAACACTATCAAGTTACCAT
TGAATTTTAGCCTGAATCGGGCTTGAAATTAATACACTAGCAATTATTCCTTTGATAACA
AAAACCCCCCACCCCCGAGCCATTGAGGCTGCAACAAAATACTTCCTTACACAGGCCGCA
GCATCTGCCCTCATTCTATTCTCTAGCATCCTTAATGCATTCACCATGGGGGAGTGGGCT
ATCAATGTACCCTCTCACCCCATCCCGGCCACCCTCTTATCTATTGCCCTCGCAATAAAA
CTAGGAGTCGCCCCATTCCACTTCTGATTACCTGAGGTTCTCCAAGGATCAACACTCCAA
ACAGGCTTCATCCTATCCACATGGC-AAAAATTAGCCCCCATGGCACTTCTTATCCAACT
TTCTCAGTCAGTAAACCTCACCCTTATACTAACCCTCGGGCTTCTTTCTACTATTGTCGG
AGGGTGAGGCGGCATTA
>D13
AAGGAACACTCTTAATGAATAATAGACTTTACTCGTCAATCGAGCCTTCCCTTGGTTTGA
GAGTACGAATATTAACTTTATAAAGTTAACCCACTTACACTCCTTATATTATGAATGCCT
AATGACAAACCATCTATAACTATAGAGCAATCTCAGCCATTTTGACCATTGACGTGATTT
ATTTCATCTTATGAAAGACTCCACTGACTCTAAATCAACATAAAGGCTTGACC-AAATTC
GTCCAATTAACTCATATACATGAAACTTTGAACTGGACCTTAAAGTCCTAGTCAATACGG
ATAATACTTATAAAAGAACTTGAATAGTAAGCATCCATGGTATTCTCATGAAGTCCATTC
AACTAGACAGGACATATAAAGATCTTCAACATGAATATCTCTTTCCCATACCCTTAAGAC
TCCCCCCTCACCCTAGCGCTAACAATCTGATTTATCTCATTCCCAATCTCACTTCTACTT
ACCCCACCCATCTCATGGAAACGTGCCTGAAAGCTAAGGACCTCCTTGATAGGGAGAACA
ATAGGAGTTCAAATCTCCTCGCTTCCTTAGAAAGATAGGAATTGAACCTATAACTGAGAG
ATCAAAACTCCCTGTAATTCCATTTTACCACTTTCTAGTAAAGTCAGCTAAACAAGCTTT
TGGGCCCATACCCCAAACATGTTGGTTAAACCCCCTCCTTTACTAATAAACCCCTATGCT
TTATCAATAATCGTTTCAAGCCTTGCCCTAGGCACCATCTTAACACTATCAAGTTACCAT
TGAATTTTAGCCTGAATCGGGCTTGAAATTAATACACTAGCAATTATTCCTTTGATAACA
AAAACCCCCCACCCCCGAGCCATTGAGGCTGCAACAAAATACTTCCTTACACAGGCCGCA
GCATCTGCCCTCATTCTATTCTCTAGCATCCTTAATGCATTCACCATGGGGGAGTGGGCT
ATCAATGTACCCTCTCACCCCATCCCGGCCACCCTCTTATCTATTGCCCTCGCAATAAAA
CTAGGAGTCGCCCCATTCCACTTCTGATTACCTGAGGTTCTCCAAGGATCAACACTCCAA
ACAGGCTTCATCCTATCCACATGGC-AAAAATTAGCCCCCATGGCACTTCTTATTCAACT
TTCTCAGTCAGTAAACCTCACCCTTATACTAACCCTCGGGCTTCTTTCTACTATTGTCGG
AGGGTGAGGCGGCATTA
>E14
AAGGAACACTCTTAATGAATAATAGACTTTACTCGTCAATCGAGCCTTCCCTTGGTTTGA
GAGTACGAATATTAACTTTACAAAGTTAACCCACTTACACTCCTTATATTATGAATGCCT
AATGACAAACCATCTATAACTATAGAGCAATCTCAGCCATTTTGACCATTGACGTGATTT
ATTTCATCTTATGAAATACTCCACTGACTCTAAATCAACATAAAGGCTTGACC-AAATTC
GTCCAATTAACTCATATACATGAAACTTTGAACTGGACCTGAAAGTCCTAGTCAATACGG
ATAATACTTATAAAAGAACTTGAATAATAAGCATCCATGGTATTCTCATGAAGTCCATTC
AATTAGACAGGACATATAAAGATCTTCAACATGAATATCTCTTTCCCATACCCTTAAGAC
TCCCCCCTCACCCTAGCGCTAACAATCTGATTTATCTCATTCCCAATCTCACTTCTACTT
ACCCCACCCATCTCATGGAAACGTGCCTGAAAGCTAAGGACCTCCTTGATAGGGAGAACA
ATAGGAGTTCAAATCTCCTCGCTTCCTTAGAAAGATAGGAATTGAACCTATAACTGAGAG
ATCAAAACTCCCTGTAATTCCATTTTACCACTTTCTAGTAAAGTCAGCTAAACAAGCTTT
TGGGCCCATACCCCAAACATGTTGGTTAAACCCCCTCCTTTACTAATAAACCCCTATGCT
TTATCAATAATCGTTTCAAGCCTTGCCCTAGGCACCATCTTAACACTATCAAGTTACCAT
TGAATTTTAGCCTGAATCGGGCTTGAAATTAATACACTAGCAATTATTCCTCTGATAACA
AAAACCCCCCACCCCCGAGCCATTGAGGCTGCAACAAAATACTTCCTTACACAGGCCGCA
GCATCTGCCCTCATTCTATTCTCTAGCATCCTTAATGCATTCACCATGGGAGAGTGGGCT
ATCAATGTACCCTCTCACCCCATCCCGGCCACCCTCTTATCTATTGCCCTCGCAATAAAA
CTAGGAGTCGCCCCATTCCACTTCTGATTACCTGAGGTTCTCCAAGGATCAACACTCCAA
ACAGGCTTCATCCTATCCACATGGC-AAAAATTAGCCCCCATGGCACTTCTTATCCAACT
TTCTCAGTCAGTAAACCTCACCCTTATACTAACCCTCGGGCTTCTTTCTACTATTGTCGG
AGGGTGAGGCGGCATTA
>E15
AAGGAACACTCTTAATGAATAATAGACTTTACTCGTCAATCGAGCCTTCCCTTGGTTTGA
GAGTACGAATATTAACTTTATAAAGTTAACCCACTTACATTCCTTATATTATGAATGCCT
AATGACAAACCATCTATAACTATAGAGCAATCTCAGCCATTTTGACCATTGACGTGATTT
ATTTCATTTTATGAAACACTCCACTGACTCTAAATCAACATAAAGGCTTGACC-AAATTC
GTCCAATTAACTCATATACATGAAACTTTGAACTGGACCTTAAAGTCCTAGTCAATACGG
ATAATACTTATAAAAGAACTTGAATAATAAGCATCCATGGTATTCTCATGAAGTCCATTC
AAATAGACAGGACATATAAAGATCTTCAACATGAATATCTCTTTCCCATACCCCTAAGAC
TCCCCCCTCACCCTAGCGCTAACAATCTGATTTATCTCATTCCCAATCTCACTTCTACTA
ACCCCACCCATCTCATGGAAACGTGCCTGAAAGCTAAGGACCTCCTTGATAGGGAGAACA
ATAGGAGTTCAAATCTCCTCGCTTCCTTAGAAAGATAGGAATTGAACCTATAACTGAGAG
ATCAAAACTCCCTGTAATTCCATTTTACCACTTTCTAGTAAAGTCAGCTAAACAAGCTTT
TGGGCCCATACCCCAAACATGTTGGTTAAACCCCCTCCTTTACTAATAAACCCCTATGCT
TTATCAATAATCGTTTCAAGCCTTGCCCTAGGCACCATCTTAACACTATCAAGTTACCAT
TGAATTTTAGCCTGAATCGGGCTTGAAATTAATACACTAGCAATTATTCCTTTGATAACA
AAAACCCCCCACCCCCGAGCCATTGAGGCTGCAACAAAATACTTCCTTACACAGGCCGCA
GCATCTGCCCTCATTCTATTCTCTAGCATCCTTAATGCATTCACCATGGGGGAGTGGGCT
ATCAATGTACCCTCTCACCCCATCCCGGCCACCCTCTTATCTATTGCCCTCGCAATAAAA
CTAGGAGTCGCCCCATTCCACTTCTGATTACCTGAGGTTCTCCAAGGATCAACACTCCAA
ACAGGCTTCATCCTATCCACATGGC-AAAAATTAGCCCCCATGGCACTTCTTATCCAACT
TTCTCAGTCAGTAAACCTCACCCTTATACTAACCCTCGGGCTTCTTTCTACTATTGTCGG
AGGGTGAGGCGGCATTA
>E16
AAGGAACACTCTTAATGAATAATAGACTTTACTCGTCAATCGAGCCTTCCCTTGGTTTGA
GAGTACGAATATTAACTTTATAAAGTTAACCCACTTACACTCCTTATATTATGAATGCCT
AATGACAAACCATCTATAACTATAGAGCAATCTCAGCCATTTTGACCATTGACGTGATTT
ATTTCATCTTATGAAATACTCCACTGACTCTAAATCAACATAAAGGCTTGACC-AAATTC
GTCCAATTAACTCATATACATGAAACTTTGAACTGGACCTGAAAGTCCTAGTCAATACGG
ATAATACTTATAAAAGAACTTGAATAATAAGCATCCATGGTATTCTCATGAAGTCCATTC
AATTAGACAGGACATATAAAGATCTTCAACATGAATATCTCTTTCCCATACCCTTAAGAC
TCCCCCCTCACCCTAGCGCTAACAATCTGATTTATCTCATTCCCAATCTCACTTCTACTT
ACCCCACCCATCTCATGGAAACGTGCCTGAAAGCTAAGGACCTCCTTGATAGGGAGAACA
ATAGGAGTTCAAATCTCCTCGCTTCCTTAGAAAGATAGGAATTGAACCTATAACTGAGAG
ATCAAAACTCCCTGTAATTCCATTTTACCACTTTCTAGTAAAGTCAGCTAAACAAGCTTT
TGGGCCCATACCCCAAACATGTTGGTTAAACCCCCTCCTTTACTAATAAACCCCTATGCT
TTATCAATAATCGTTTCAAGCCTTGCCCTAGGCACCATCTTAACACTATCAAGTTACCAT
TGAATTTTAGCCTGAATCGGGCTTGAAATTAATACACTAGCAATTATTCCTCTGATAACA
AAAACCCCCCACCCCCGAGCCATTGAGGCTGCAACAAAATACTTCCTTACACAGGCCGCA
GCATCTGCCCTCATTCTATTCTCTAGCATCCTTAATGCATTCACCATGGGGGAGTGGGCT
ATCAATGTACCCTCTCACCCCATCCCGGCCACCCTCTTATCTATTGCCCTCGCAATAAAA
CTAGGAGTCGCCCCATTCCACTTCTGATTACCTGAGGTTCTCCAAGGATCAACACTCCAA
ACAGGCTTCATCCTATCCACATGGC-AAAAATTAGCCCCCATGGCACTTCTTATCCAACT
TTCTCAGTCAGTAAACCTCACCCTTATACTAACCCTCGGGCTTCTTTCTACTATTGTCGG
AGGGTGAGGCGGCATTA
>F17
AAGGAACACTCTTAATGAATAATAGACTTTACTCGTCAATCGAGCCTTCCCTTGGTTTGA
GAGTACGAATATTAACTCTACAAAGTTAACCCACTTACACTCCTTATATTATGAATGCCT
AATGACAAACCATCTATAACTATAGAGCAATCTCAGCCATTTTGACCATTGACGTGATTT
ATTTCATCTTATGAAATACTCCACTGACTCTAAATCAACATAAAGGCTTGACC-AAATTC
GTCCAATTAACTCATATACATGAAACTTTGAACTGGACCTGAAAGTCCTAGTCAATACGG
ATAATACTTATAAAAGAACTTGAATAGTAAGCATCCATGGTATTCTCATGAAGTCCATTC
AATTAGACAGGACATATAAAGATCTTCAACATGAATATCTCTTTCCCATACCCTTAAGAC
TCCCCCCTCACCCTAGCGCTAACAATCTGATTTATCTCATTCCCAATCTCACTTCTACTT
ACCCCACCCATCTCATGGAAACGTGCCTGAAAGCTAAGGACCTCCTTGATAGGGAGAACA
ATAGGAGTTCAAATCTCCTCGCTTCCTTAGAAAGATAGGAATTGAACCTATAACTGAGAG
ATCAAAACTCCCTGTAATTCCATTTTACCACTTTCTAGTAAAGTCAGCTAAACAAGCTTT
TGGGCCCATACCCCAAACATGTTGGTTAAACCCCCTCCTTTACTAATAAACCCCTATGCT
TTATCAATAATCGTTTCAAGCCTTGCCCTAGGCACCATCTTAACACTATCAAGTTACCAT
TGAATTTTAGCCTGAATCGGGCTTGAAATTAATACACTAGCAATTATTCCTCTGATAACA
AAAACCCCCCACCCCCGAGCCATTGAGGCTGCAACAAAATACTTCCTTACACAGGCCGCA
GCATCTGCCCTCATTCTATTCTCTAGCATCCTTAATGCATTCACCATGGGGGAGTGGGCT
ATCAATGTACCCTCTCACCCCATCCCGGCCACCCTCTTATCTATTGCCCTCGCAATAAAA
CTAGGAGTCGCCCCATTCCACTTCTGATTACCTGAGGTTCTCCAAGGATCAACACTCCAA
ACAGGCTTCATCCTATCCACATGGC-AAAAATTAGCCCCCATGGCACTTCTTATCCAACT
TTCTCAGTCAGTAAACCTCACCCTTATACTAACCCTCGGGCTTCTTTCTACTATTGTCGG
AGGGTGAGGCGGCATTA
>F18
AAGGAACACTCTTAATGAATAATAGACTTTACTCGTCAATCGAGCCTTCCCTTGGTTTGA
GAGTACGAATATTAACTTTATAAAGTTAACCCACTTACACTCCTTATATTATGAATGCCT
AATGACAAACCATCTATAACTATAGAGCAATCTCAGCCATTTTGACCATTGACGTGATTT
ATTTCATCTTATGAAAGACTCCACTGACTCTAAATCAACATAAAGGCTTGACC-AAATTC
GTCCAATTAACTCATATACATGAAACTTTGAACTGGACCTTAAAGTCCTAGTCAATACGG
ATAATACTTATAAAAGAACTTGAATAGTAAGCATCCATGGTATTCTCATGAAGTCCATTC
AACTAGACAGGACATATAAAGATCTTCAACATGAATATCTCTTTCCCATACCCTTAAGAC
TCCCCCCTCACCCTAGCGCTAACAATCTGATTTATCTCATTCCCAATCTCACTTCTACTT
ACCCCACCCATCTCATGGAAACGTGCCTGAAAGCTAAGGACCTCCTTGATAGGGAGAACA
ATAGGAGTTCAAATCTCCTCGCTTCCTTAGAAAGATAGGAATTGAACCTATAACTGAGAG
ATCAAAACTCCCTGTAATTCCATTTTACCACTTTCTAGTAAAGTCAGCTAAACAAGCTTT
TGGGCCCATACCCCAAACATGTTGGTTAAACCCCCTCCTTTACTAATAAACCCCCATGCT
TTATCAATAATCGTTTCAAGCCTTGCCCTAGGCACCATCTTAACACTATCAAGTTACCAT
TGAATTTTAGCCTGAATCGGGCTTGAAATTAATACACTAGCAATTATTCCTTTGATAACA
AAAACCCCCCACCCCCGAGCCATTGAGGCTGCAACAAAATACTTCCTTACACAGGCCGCA
GCATCTGCCCTCATTCTATTCTCTAGCATCCTTAATGCATTCACCATGGGGGAGTGGGCT
ATCAATGTACCCTCTCACCCCATCCCGGCCACCCTCTTATCTATTGCCCTCGCAATAAAA
CTAGGAGTCGCCCCATTCCACTTCTGATTACCTGAGGTTCTCCAAGGATCAACACTCCAA
ACAGGCTTCATCCTATCCACATGGC-AAAAATTAGCCCCCATGGCACTTCTTATTCAACT
TTCTCAGTCAGTAAACCTCACCCTTATACTAACCCTCGGGCTTCTTTCTACTATTGTCGG
AGGGTGAGGCGGCATTA
>F19
NNGGAACACTCTTAATGAATAATAGACTTTACTCGTCAATCGAGCCTTCCCTTGGTTTGA
GAGTACGAATATTAACTTTATAAAGTTAACCCACTTACACTCCTTATATTATGAATGCCT
AATGACAAACCATCTATAACTATAGAGCAATCTCAGCCATTTTGACCATTGACGTGATTT
ATTTCATCTTATGAAAGACTCCACTGACTCTAAATCAACATAAAGGCTTGACC-AAATTC
GTCCAATTAACTCATATACATGAAACTTTGAACTGGACCTTAAAGTCCTAGTCAATACGG
ATAATACTTATAAAAGAACTTGAATAGTAAGCATCCATGGTATTCTCATGAAGTCCATTC
AACTAGACAGGACATATAAAGATCTTCAACATGAATATCTCTTTCCCATACCCTTAAGAC
TCCCCCCTCACCCTAGCGCTAACAATCTGATTTATCTCATTCCCAATCTCACTTCTACTT
ACCCCACCCATCTCATGGAAACGTGCCTGAAAGCTAAGGACCTCCTTGATAGGGAGAACA
ATAGGAGTTCAAATCTCCTCGCTTCCTTAGAAAGATAGGAATTGAACCTATAACTGAGAG
ATCAAAACTCCCTGTAATTCCATTTTACCACTTTCTAGTAAAGTCAGCTAAACAAGCTTT
TGGGCCCATACCCCAAACATGTTGGTTAAACCCCCTCCTTTACTAATAAACCCCCATGCT
TTATCAATAATCGTTTCAAGCCTTGCCCTAGGCACCATCTTAACACTATCAAGTTACCAT
TGAATTTTAGCCTGAATCGGGCTTGAAATTAATACACTAGCAATTATTCCTTTGATAACA
AAAACCCCCCACCCCCGAGCCATTGAGGCTGCAACAAAATACTTCCTTACACAGGCCGCA
GCATCTGCCCTCATTCTATTCTCTAGCATCCTTAATGCATTCACCATGGGGGAGTGGGCT
ATCAATGTACCCTCTCACCCCATCCCGGCCACCCTCTTATCTATTGCCCTCGCAATAAAA
CTAGGAGTCGCCCCATTCCACTTCTGATTACCTGAGGTTCTCCAAGGATCAACACTCCAA
ACAGGCTTCATCCTATCCACATGGC-AAAAATTAGCCCCCATGGCACTTCTTATTCAACT
TTCTCAGTCAGTAAACCTCACCCTTATACTAACCCTCGGGCTTCTTTCTACTATTGTCGG
AGGGTGAGGCGGCATTA
>F20
AAGGAACACTCTTAATGAATAATAGACTTTACTCGTCAATCGAGCCTTCCCTTGGTTTGA
GAGTACGAATATTAACTTTATAAAGTTAACCCACTTACACTCCTTATATTATGAATGCCT
AATGACAAACCATCTATAACTATAGAGCAATCTCAGCCATTTTGACCATTGACGTGATTT
ATTTCATCTTATGAAAGACTCCACTGACTCTAAATCAACATAAAGGCTTGACC-AAATTC
GTCCAATTAACTCATATACATGAAACTTTGAACTGGACCTTAAAGTCCTAGTCAATACGG
ATAATACTTATAAAAGAACTTGAATAGTAAGCATCCATGGTATTCTCATGAAGTCCATTC
AACTAGACAGGACATATAAAGATCTTCAACATGAATATCTCTTTCCCATACCCTTAAGAC
TCCCCCCTCACCCTAGCGCTAACAATCTGATTTATCTCATTCCCAATCTCACTTCTACTT
ACCCCACCCATCTCATGGAAACGTGCCTGAAAGCTAAGGACCTCCTTGATAGGGAGAACA
ATAGGAGTTCAAATCTCCTCGCTTCCTTAGAAAGATAGGAATTGAACCTATAACTGAGAG
ATCAAAACTCCCTGTAATTCCATTTTACCACTTTCTAGTAAAGTCAGCTAAACAAGCTTT
TGGGCCCATACCCCAAACATGTTGGTTAAACCCCCTCCTTTACTAATAAACCCCTATGCT
TTATCAATAATCGTTTCAAGCCTTGCCCTAGGCACCATCTTAACACTATCAAGTTACCAT
TGAATTTTAGCCTGAATCGGGCTTGAAATTAATACACTAGCAATTATTCCTTTGATAACA
AAAACCCCCCACCCCCGAGCCATTGAGGCTGCAACAAAATACTTCCTTACACAGGCCGCA
GCATCTGCCCTCATTCTATTCTCTAGCATCCTTAATGCATTCACCATGGGGGAGTGGGCT
ATCAATGTACCCTCTCACCCCATCCCGGCCACCCTCTTATCTATTGCCCTCGCAATAAAA
CTAGGAGTCGCCCCATTCCACTTCTGATTACCTGAGGTTCTCCAAGGATCAACACTCCAA
ACAGGCTTCATCCTATCCACATGGC-AAAAATTAGCCCCCATGGCACTTCTTATTCAACT
TTCTCAGTCAGTAAACCTCACCCTTATACTAACCCTCGGGCTTCTTTCTACTATTGTCGG
AGGGTGAGGCGGCATTA
>F21
AAGGAACACTCTTAATGAATAATAGACTTTACTCGTCAATCGAGCCTTCCCTTGGTTTGA
GAGTACGAATATTAACTTTATAAAGTTAACCCACTTACACTCCTTATATTATGAATGCCT
AATGACAAACCATCTATAACTATAGAGCAATCTCAGCCATTTTGACCATTGACGTGATTT
ATTTCATCTTATGAAATACTCCACTGACTCTAAATCAACATAAAGGCTTGACC-AAATTC
GTCCAATTAACTCATATACATGAAACTTTGAACTGGACCTGAAAGTCCTAGTCAATACGG
ATAATACTTATAAAAGAACTTGAATAATAAGCATCCATGGTATTCTCATGAAGTCCATTC
AATTAGACAGGACATATAAAGATCTTCAACATGAATATCTCTTTCCCATACCCTTAAGAC
TCCCCCCTCACCCTAGCGCTAACAATCTGATTTATCTCATTCCCAATCTCACTTCTACTT
ACCCCACCCATCTCATGGAAACGTGCCTGAAAGCTAAGGACCTCCTTGATAGGGAGAACA
ATAGGAGTTCAAATCTCCTCGCTTCCTTAGAAAGATAGGAATTGAACCTATAACTGAGAG
ATCAAAACTCCCTGTAATTCCATTTTACCACTTTCTAGTAAAGTCAGCTAAACAAGCTTT
TGGGCCCATACCCCAAACATGTTGGTTAAACCCCCTCCTTTACTAATAAACCCCTATGCT
TTATCAATAATCGTTTCAAGCCTTGCCCTAGGCACCATCTTAACACTATCAAGTTACCAT
TGAATTTTAGCCTGAATCGGGCTTGAAATTAATACACTAGCAATTATTCCTCTGATAACA
AAAACCCCCCACCCCCGAGCCATTGAGGCTGCAACAAAATACTTCCTTACACAGGCCGCA
GCATCTGCCCTCATTCTATTCTCTAGCATCCTTAATGCATTCACCATGGGGGAGTGGGCT
ATCAATGTACCCTCTCACCCCATCCCGGCCACCCTCTTATCTATTGCCCTCGCAATAAAA
CTAGGAGTCGCCCCATTCCACTTCTGATTACCTGAGGTTCTCCAAGGATCAACACTCCAA
ACAGGCTTCATCCTATCCACATGGC-AAAAATTAGCCCCCATGGCACTTCTTATCCAACT
TTCTCAGTCAGTAAACCTCACCCTTATACTAACCCTCGGGCTTCTTTCTACTATTGTCGG
AGGGTGAGGCGGCATTA
>G22
AAGGAACACTCTTAATGAATAATAGACTTTACTCGTCAATCGAGCCTTCCCTTGGTTTGA
GAGTACGAATATTAACTTTATAAAGTTAACCCACTTACATTCCTTATATTATGAATGCCT
AATGACAAACCATCTATAACTATAGAGCAATCTCAGCCATTTTGACCATTGACGTGATTT
ATTTCATCTTATGAAATACTCCACTGACTCTAAATCAACATAAAGGCTTGACC-AAATTC
GTCCAATTAACTCATATACATGAAACTTTGAACTGGACCTGAAAGTCCTAGTCAATACGG
ATAATACTTATAAAAGAACTTGAATAATAAGCATCCATGGTATTCTCATGAAGTCCATTC
AATTAGACAGGACATATAAAGATCTTCAACATGAATATCTCTTTCCCATACCCTTAAGAC
TCCCCCCTCACCCTAGCGCTAACAATCTGATTTATCTCATTCCCAATCTCACTTCTACTT
ACCCCACCCATCTCATGGAAACGTGCCTGAAAGCTAAGGACCTCCTTGATAGGGAGAACA
ATAGGAGTTCAAATCTCCTCGCTTCCTTAGAAAGATAGGAATTGAACCTATAACTGGGAG
ATCAAAACTCCCTGTAATTCCATTTTACCACTTTCTAGTAAAGTCAGCTAAACAAGCTTT
TGGGCCCATACCCCAAACATGTTGGTTAAACCCCCTCCTTTACTAATAAACCCCTATGCT
TTATCAATAATCGTTTCAAGCCTTGCCCTAGGCACCATCTTAACACTATCAAGTTACCAT
TGAATTTTAGCCTGAATCGGGCTTGAAATTAATACACTAGCAATTATTCCTCTGATAACA
AAAACCCCCCACCCCCGAGCCATTGAGGCTGCAACAAAATACTTCCTTACACAGGCCGCA
GCATCTGCCCTCATTCTATTCTCTAGCATCCTTAATGCATTCACCATGGGGGAGTGGGCT
ATCAATGTACCCTCTCACCCCATCCCGGCCACCCTCTTATCTATTGCCCTCGCAATAAAA
CTAGGAGTCGCCCCATTCCACTTCTGATTACCTGAGGTTCTCCAAGGATCAACACTCCAA
ACAGGCTTCATCCTATCCACATGGC-AAAAATTAGCCCCCATGGCACTTCTTATCCAACT
TTCTCAGTCAGTAAACCTCACCCTTATACTAACCCTCGGGCTTCTTTCTACTATTGTCGG
AGGGTGAGGCGGCATTA
>G23
AAGGAACACTCTTAATGAATAACAGACTTTACTCGTCAATCGAGCCTTCCCTTGGTTTGA
GAGTACGAATATTAACTTTATAAAGTTAACCCACTTACATTCCTTATATTATGAATGCCT
AATGACAAACCATCTATAACTATAGAGCAATCTCAGCCATTTTGACCATTGACGTGATTT
ATTTCATTTTATGAAACACTCCACTGACTCTAAATCAACATAAAGGCTTGACC-AAATTC
GTCCAATTAACTCATATACATGAAACTTTGAACTGGACCTTAAAGTCCTAGTCAATACGG
ATAATACTTATAAAAGAACTTGAATAATAAGCATCCATGGTATTCTCATGAAGTTCATTC
AAATAGACAGGACATATAAAGATCTTCAACATGAATATCTCTTTCCCATACCCCTAAGAC
TCCCCCCTCACCCTAGCGCTAACAATCTGATTTATCTCATTCCCAATCTCACTTCTACTA
ACCCCACCCATCTCATGGAAACGTGCCTGAAAGCTAAGGACCTCCTTGATAGGGAGAACA
ATAGGAGTTCAAATCTCCTCGCTTCCTTAGAAAGATAGGAATTGAACCTATAACTGAGAG
ATCAAAACTCCCTGTAATTCCATTTTACCACTTTCTAGTAAAGTCAGCTAAACAAGCTTT
TGGGCCCATACCCCAAACATGTTGGTTAAACCCCCTCCTTTACTAATAAACCCCTATGCT
TTATCAATAATCGTTTCAAGCCTTGCCCTAGGCACCATCTTAACACTATCAAGTTACCAT
TGAATTTTAGCCTGAATCGGGCTTGAAATTAATACACTAGCAATTATTCCTTTGATAACA
AAAACCCCCCACCCCCGAGCCATTGAGGCTGCAACAAAATACTTCCTTACACAGGCCGCA
GCATCTGCCCTCATTCTATTCTCTAGCATCCTTAATGCATTCACCATGGGGGAGTGGGCT
ATCAATGTACCCTCTCACCTCATCCCGGCCACCCTCTTATCTATTGCCCTCGCAATAAAA
CTAGGAGTCGCCCCATTCCACTTCTGATTACCTGAAGTTCTCCAAGGATCAACACTCCAA
ACAGGCTTCATCCTATCCACATGGC-AAAAATTAGCCCCCATGGCACTTCTTATCCAACT
TTCTCAGTCAGTAAACCTCACCCTTATACTAACCCTCGGGCTTCTTTCTACTATTGTCGG
AGGGTGAGGCGGCATTA
>H24
AAGGAACACTCTTAATGAATAATAGACTTTACTCGTCAATCGAGCCTTCCCTTGGTTTGA
GAGTACGAATATTAACTTTATAAAGTTAACCCACTTACACTCCTTATATTATGAATGCCT
AATGACAAACCATCTATAACTATAGAGCAATCTCAGCCATTTTGACCATTGACGTGATTT
ATTTCATCTTATGAAAGACTCCACTGACTCTAAATCAACATAAAGGCTTGACC-AAATTC
GTCCAATTAACTCATATACATGAAACTTTGAACTGGACCTTAAAGTCCTAGTCAATACGG
ATAATACTTATAAAAGAACTTGAATAGTAAGCATCCATGGTATTCTCATGAAGTCCATTC
AACTAGACAGGACATATAAAGATCTTCAACATGAATATCTCTTTCCCATACCCTTAAGAC
TCCCCCCTCACCCTAGCGCTAACAATCTGATTTATCTCATTCCCAATCTCACTTCTACTT
ACCCCACCCATCTCATGGAAACGTGCCTGAAAGCTAAGGACCTCCTTGATAGGGAGAACA
ATAGGAGTTCAAATCTCCTCGCTTCCTTAGAAAGATAGGAATTGAACCTATAACTGAGAG
ATCAAAACTCCCTGTAATTCCATTTTACCACTTTCTAGTAAAGTCAGCTAAACAAGCTTT
TGGGCCCATACCCCAAACATGTTGGTTAAACCCCCTCCTTTACTAATAAACCCCTATGCT
TTATCAATAATCGTTTCAAGCCTTGCCCTAGGCACCATCTTAACACTATCAAGTTACCAT
TGAATTTTAGCCTGAATCGGGCTTGAAATTAATACACTAGCAATTATTCCTTTGATAACA
AAAACCCCCCACCCCCGAGCCATTGAGGCTGCAACAAAATACTTCCTTACACAGGCCGCA
GCATCTGCCCTCATTCTATTCTCTAGCATCCTTAATGCATTCACCATGGGGGAGTGGGCT
ATCAATGTACCCTCTCACCCCATCCCGGCCACCCTCTTATCTATTGCCCTCGCAATAAAA
CTAGGAGTCGCCCCATTCCACTTCTGATTACCTGAGGTTCTCCAAGGATCAACACTCCAA
ACAGGCCTCATCCTATCCACATGGC-AAAAATTAGCCCCCATGGCACTTCTTATTCAACT
TTCTCAGTCAGTAAACCTCACCCTTATACTAACCCTCGGGCTTCTTTCTACTATTGTCGG
AGGGTGAGGCGGCATTA
>H25
NNGGAACACTCTTAATGAATAATAGACTTTACTCGTCAATCGAGCCTTCCCTTGGTTTGA
GAGTACGAATATTAACTTTATAAAGTTAACCCACTTACACTCCTTATATTATGAATGCCT
AATGACAAACCATCTATAACTATAGAGCAATCTCAGCCATTTTGACCATTGACGTGATTT
ATTTCATCTTATGAAAGACTCCACTGACTCTAAATCAACATAAAGGCTTGACC-AAATTC
GTCCAATTAACTCATATACATGAAACTTTGAACTGGACCTTAAAGTCCTAGTCAATACGG
ATAATACTTATAAAAGAACTTGAATAGTAAGCATCCATGGTATTCTCATGAAGTCCATTC
AACTAGACAGGACATATAAAGATCTTCAACATGAATATCTCTTTCCCATACCCTTAAGAC
TCCCCCCTCACCCTAGCGCTAACAATCTGATTTATCTCATTCCCAATCTCACTTCTACTT
ACCCCACCCATCTCATGGAAACGTGCCTGAAAGCTAAGGACCTCCTTGATAGGGAGAACA
ATAGGAGTTCAAATCTCCTCGCTTCCTTAGAAAGATAGGAATTGAACCTATAACTGAGAG
ATCAAAACTCCCTGTAATTCCATTTTACCACTTTCTAGTAAAGTCAGCTAAACAAGCTTT
TGGGCCCATACCCCAAACATGTTGGTTAAACCCCCTCCTTTACTAATAAACCCCTATGCT
TTATCAATAATCGTTTCAAGCCTTGCCCTAGGCACCATCTTAACACTATCAAGTTACCAT
TGAATTTTAGCCTGAATCGGGCTTGAAATTAATACACTAGCAATTATTCCTTTGATAACA
AAAACCCCCCACCCCCGAGCCATTGAGGCTGCAACAAAATACTTCCTTACACAGGCCGCA
GCATCTGCCCTCATTCTATTCTCTAGCATCCTTAATGCATTCACCATGGGGGAGTGGGCT
ATCAATGTACCCTCTCACCCCATCCCGGCCACCCTCTTATCTATTGCCCTCGCAATAAAA
CTAGGAGTCGCCCCATTCCACTTCTGATTACCTGAGGTTCTCCAAGGATCAACACTCCAA
ACAGGCTTCATCCTATCCACATGGC-AAAAATTAGCCCCCATGGCACTTCTTATTCAACT
TTCTCAGTCAGTAAACCTCACCCTTATACTAACCCTCGGGCTTCTTTCTACTATTGTCGG
AGGGTGAGGCGGCATTA
>H26
AAGGAACACTCTTAATGAATAATAGACTTTACTCGTCAATCGAGCCTTCCCTTGGTTTGA
GAGTACGAATATTAACTTTATAAAGTTAACCCACTTACACTCCTTATATTATGAATGCCT
AATGACAAACCATCTATAACTATAGAGCAATCTCAGCCATTTTGACCATTGACGTGATTT
ATTTCATCTTATGAAAGACTCCACTGACTCTAAATCAACATAAAGGCTTGACC-AAATTC
GTCCAATTAACTCATATACATGAAACTTTGAACTGGACCTTAAAGTCCTAGTCAATACGG
ATAATACTTATAAAAGAACTTGAATAGTAAGCATCCATGGTATTCTCATGAAGTCCATTC
AACTAGACAGGACATATAAAGATCTTCAACATGAATATCTCTTTCCCATACCCTTAAGAC
TCNNNNNNNNNNNNNNNNNNNNNNNNNNNNNNNNNNNNNNNNNNNNNNNNNNNNNNNNNN
NNNNNNNNNNNNNNNNNNNNNNNNNNNNNNNNNNNNNNNNNNNNNNNNNNNNNNNNNNNN
NNNNNNNNNNNNNNNNNNNNNNNNNNNNNNAAAGATAGGAATTGAACCTATAACTGAGAG
ATCAAAACTCCCTGTAATTCCATTTTACCACTTTCTAGTAAAGTCAGCTAAACAAGCTTT
TGGGCCCATACCCCAAACATGTTGGTTAAACCCCCTCCTTTACTAATAAACCCCTATGCT
TTATCAATAATCGTTTCAAGCCTTGCCCTAGGCACCATCTTAACACTATCAAGTTACCAT
TGAATTTTAGCCTGAATCGGGCTTGAAATTAATACACTAGCAATTATTCCTTTGATAACA
AAAACCCCCCACCCCCGAGCCATTGAGGCTGCAACAAAATACTTCCTTACACAGGCCGCA
GCATCTGCCCTCATTCTATTCTCTAGCATCCTTAATGCATTCACCATGGGGGAGTGGGCT
ATCAATGTACCCTCTCACCCCATCCCGGCCACCCTCTTATCTATTGCCCTCGCAATAAAA
CTAGGAGTCGCCCCATTCCACTTCTGATTACCTGAGGTTCTCCAAGGATCAACACTCCAA
ACAGGCCTCATCCTATCCACATGGC-AAAAATTAGCCCCCATGGCACTTCTTATTCAACT
TTCTCAGTCAGTAAACCTCACCCTTATACTAACCCTCGGGCTTCTTTCTACTATTGTCGG
AGGGTGAGGCGGCATTA
>H27
NNGGAACACTCTTAATGAATAATAGACTTTACTCGTCAATCGAGCCTTCCCTTGGTTTGA
GAGTACGAATATTAACTTTATAAAGTTAACCCACTTACACTCCTTATATTATGAATGCCT
AATGACAAACCATCTATAACTATAGAGCAATCTCAGCCATTTTGACCATTGACGTGATTT
ATTTCATCTTATGAAAGACTCCACTGACTCTAAATCAACATAAAGGCTTGACC-AAATTC
GTCCAATTAACTCATATACATGAAACTTTGAACTGGACCTTAAAGTCCTAGTCAATACGG
ATAATACTTATAAAAGAACTTGAATAGTAAGCATCCATGGTATTCTCATGAAGTCCATTC
AACTAGACAGGACATATAAAGATCTTCAACATGAATATCTCTTTCCCATACCCTTAAGAC
TCCCCCCTCACCCTAGCGCTAACAATCTGATTTATCTCATTCCCAATCTCACTTCTACTT
ACCCCACCCATCTCATGGAAACGTGCCTGAAAGCTAAGGACCTCCTTGATAGGGAGAACA
ATAGGAGTTCAAATCTCCTCGCTTCCTTAGAAAGATAGGAATTGAACCTATAACTGAGAG
ATCAAAACTCCCTGTAATTCCATTTTACCACTTTCTAGTAAAGTCAGCTAAACAAGCTTT
TGGGCCCATACCCCAAACATGTTGGTTAAACCCCCTCCTTTACTAATAAACCCCTATGCT
TTATCAATAATCGTTTCAAGCCTTGCCCTAGGCACCATCTTAACACTATCAAGTTACCAT
TGAATTTTAGCCTGAATCGGGCTTGAAATTAATACACTAGCAATTATTCCTTTGATAACA
AAAACCCCCCACCCCCGAGCCATTGAGGCTGCAACAAAATACTTCCTTACACAGGCCGCA
GCATCTGCCCTCATTCTATTCTCTAGCATCCTTAATGCATTCACCATGGGGGAGTGGGCT
ATCAATGTACCCTCTCACCCCATCCCGGCCACCCTCTTATCTATTGCCCTCGCAATAAAA
CTAGGAGTCGCCCCATTCCACTTCTGATTACCTGAGGTTCTCCAAGGATCAACACTCCAA
ACAGGCCTCATCCTATCCACATGGC-AAAAATTAGCCCCCATGGCACTTCTTATTCAACT
TTCTCAGTCAGTAAACCTCACCCTTATACTAACCCTCGGGCTTCTTTCTACTATTGTCGG
AGGGTGAGGCGGCATTA
>H28
NNGGAACACTCTTAATGAATAATAGACTTTACTCGTCAATCGAGCCTTCCCTTGGTTTGA
GAGTACGAATATTAACTTTATAAAGTTAACCCACTTACACTCCTTATATTATGAATGCCT
AATGACAAACCATCTATAACTATAGAGCAATCTCAGCCATTTTGACCATTGACGTGATTT
ATTTCATCTTATGAAAGACTCCACTGACTCTAAATCAACATAAAGGCTTGACC-AAATTC
GTCCAATTAACTCATATACATGAAACTTTGAACTGGACCTTAAAGTCCTAGTCAATACGG
ATAATACTTATAAAAGAACTTGAATAGTAAGCATCCATGGTATTCTCATGAAGTCCATTC
AACTAGACAGGACATATAAAGATCTTCAACATGAATATCTCTTTCCCATACCCTTAAGAC
TCCCCCCTCACCCTAGCGCTAACAATCTGATTTATCTCATTCCCAATCTCACTTCTACTT
ACCCCACCCATCTCATGGAAACGTGCCTGAAAGCTAAGGACCTCCTTGATAGGGAGAACA
ATAGGAGTTCAAATCTCCTCGCTTCCTTAGAAAGATAGGAATTGAACCTATAACTGAGAG
ATCAAAACTCCCTGTAATTCCATTTTACCACTTTCTAGTAAAGTCAGCTAAACAAGCTTT
TGGGCCCATACCCCAAACATGTTGGTTAAACCCCCTCCTTTACTAATAAACCCCTATGCT
TTATCAATAATCGTTTCAAGCCTTGCCCTAGGCACCATCTTAACACTATCAAGTTACCAT
TGAATTTTAGCCTGAATCGGGCTTGAAATTAATACACTAGCAATTATTCCTTTGATAACA
AAAACCCCCCACCCCCGAGCCATTGAGGCTGCAACAAAATACTTCCTTACACAGGCCGCA
GCATCTGCCCTCATTCTATTCTCTAGCATCCTTAATGCATTCACCATGGGGGAGTGGGCT
ATCAATGTACCCTCTCACCCCATCCCGGCCACCCTCTTATCTATTGCCCTCGCAATAAAA
CTAGGAGTCGCCCCATTCCACTTCTGATTACCTGAGGTTCTCCAAGGATCAACACTCCAA
ACAGGCTTCATCCTATCCACATGGC-AAAAATTAGCCCCCATGGCACTTCTTATTCAACT
TTCTCAGTCAGTAAACCTCACCCTTATACTAACCCTCGGGCTTCTTTCTACTATTGTCGG
AGGGTGAGGCGGCATTA
>G29
AAGGAACACTCTTAATGAATAACAGACTTTACTCGTCAATCGAGCCTTCCCTTGGTTTGA
GAGTACGAATATTAACTTTATAAAGTTAACCCACTTACATTCCTTATATTATGAATGCCT
AATGACAAACCATCTATAACTATAGAGCAATCTCAGCCATTTTGACCATTGACGTGATTT
ATTTCATTTTATGAAACACTCCACTGACTCTAAATCAACATAAAGGCTTGACC-AAATTC
GTCCAATTAACTCATATACATGAAACTTTGAACTGGACCTTAAAGTCCTAGTCAATACGG
ATAATACTTATAAAAGAACTTGAATAATAAGCATCCATGGTATTCTCATGAAGTCCATTC
AAATAGACAGGACATATAAAGATCTTCAACATGAATATCTCTTTCCCATACCCCTAAGAC
TCCCCCCTCACCCTAGCGCTAACAATCTGATTTATCTCATTCCCAATCTCACTTCTACTA
ACCCCACCCATCTCATGGAAACGTGCCTGAAAGCTAAGGACCTCCTTGATAGGGAGAACA
ATAGGAGTTCAAATCTCCTCGCTTCCTTAGAAAGATAGGAATTGAACCTATAACTGAGAG
ATCAAAACTCCCTGTAATTCCATTTTACCACTTTCTAGTAAAGTCAGCTAAACAAGCTTT
TGGGCCCATACCCCAAACATGTTGGTTAAACCCCCTCCTTTACTAATAAACCCCTATGCT
TTATCAATAATCGTTTCAAGCCTTGCCCTAGGCACCATCTTAACACTATCAAGTTACCAT
TGAATTTTAGCCTGAATCGGGCTTGAAATTAATACACTAGCAATTATTCCTTTGATAACA
AAAACCCCCCACCCCCGAGCCATTGAGGCTGCAACAAAATACTTCCTTACACAGGCCGCA
GCATCTGCCCTCATTCTATTCTCTAGCATCCTTAATGCATTCACCATGGGGGAGTGGGCT
ATCAATGTACCCTCTCACCCCATCCCGGCCACCCTCTTATCTATTGCCCTCGCAATAAAA
CTAGGAGTCGCCCCATTCCACTTCTGATTACCTGAGGTTCTCCAAGGATCAACACTCCAA
ACAGGCTTCATCCTATCCACATGGC-AAAAATTAGCCCCCATGGCACTTCTTATCCAACT
TTCTCAGTCAGTAAACCTCACCCTTATACTAACCCTCGGGCTTCTTTCTACTATTGTCGG
AGGGTGAGGCGGCATTA
>I30
AAGGAACACTCTTAATGAATAATAGACTTTACTCGTCAATCGAGCCTTCCCTTGGTTTGA
GAGTACGAATATTAACTTTATAAAGTTAACCCACTTACACTCCTTATATTATGAATGCCT
AATGACAAACCATCTATAACTATAGAGCAATCTCAGCCATTTTGACCATTGACGTGATTT
ATTTCATCTTATGAAATACTCCACTGACTCTAAATCAACATAAAGGCTTGACC-AAATTC
GTCCAATTAACTCATATACATGAAACTTTGAACTGGACCTGAAAGTCCTAGTCAATACGG
ATAATACTTATAAAAGAACTTGAATAATAAGCATCCATGGTATTCTCATGAAGTCCATTC
AGTTAGACAGGACATATAAAGATCTTCAACATGAATATCTCTTTCCCATACCCTTAAGAC
TCCCCCCTCACCCTAGCACTAACAATCTGATTTATCTCATTCCCAATCTCACTTCTACTT
ACCCCCCCCATCTCATGGAAACGTGCCTGAAAGCTAAGGACCTCCTTGATAGGGAGAACA
ATAGGAGTTCAAATCTCCTCGCTTCCTTAGAAAGATAGGAATTGAACCTATAACTGAGAG
ATCAAAACTCCCTGTAATTCCATTTTACCACTTTCTAGTAAAGTCAGCTAAACAAGCTTT
TGGGCCCATACCCCAAACATGTCGGTTAAACCCCCTCCTTTACTAATAAACCCCTATGCT
TTATCAATAATCGTTTCAAGCCTTGCCCTAGGCACCATCTTAACACTATCAAGTTACCAT
TGAATTTTAGCCTGAATCGGGCTTGAAATTAATACACTAGCAATTATTCCTCTGATAACA
AAAACCCCCCACCCCCGAGCCATTGAGGCTGCAACAAAATACTTCCTTACACAGGCCGCA
GCATCTGCCCTCATTCTATTCTCTAGCATCCTTAATGCATTCACCATGGGGGAGTGGGCT
ATCAATGTACCCTCTCACCCCATCCCGGCCACCCTCTTATCTATTGCCCTCGCAATAAAA
CTAGGAGTCGCCCCATTCCACTTCTGATTACCTGAGGTTCTCCAAGGATCAACACTCCAA
ACAGGCTTCATCCTATCCACATGGC-AAAAATTAGCCCCCATGGCACTTCTTATCCAACT
TTCTCAGTCAGTAAACCTCACCCTTATACTAACCCTCGGGCTTCTTTCTACTATTGTCGG
AGGGTGAGGCGGCATTA
>I31
AAGGAACACTCTTAATGAATAATAGACTTTACTCGTCAATCGAGCCTTCCCTTGGTTTGA
GAGTACGAATATTAACTTTATAAAGTTAACCCACTTACATTCCTTATATTATGAATGCCT
AATGACAAACCATCTATAACTATAGAGCAATCTCAGCCATTTTGACCATTGACGTGATTT
ATTTCATTTTATGAAACACTCCACTGACTCTAAATCAACATAAAGGCTTGACC-AAATTC
GTCCAATTAACTCATATACATGAAACTTTGAACTGGACCTTAAAGTCCTAGTCAATACGG
ATAATACTTATAAAAGAACTTGAATAATAAGCATCCATGGTATTCTCATGAAGTCCATTC
AAATAGACAGGACATATAAAGATCTTCAACATGAATATCTCTTTCCCATACCCTTAAGAC
TCCCCCCTCACCCTAGCGCTAACAATCTGATTTATCTCATTCCCAATCTCACTTCTACTA
ACCCCACCCATCTCATGGAAACGTGCCTGAAAGCTAAGGACCTCCTTGATAGGGAGAACA
ATAGGAGTTCAAATCTCCTCGCTTCCTTAGAAAGATAGGAATTGAACCTATAACTGAGAG
ATCAAAACTCCCTGTAATTCCATTTTACCACTTTCTAGTAAAGTCAGCTAAACAAGCTTT
TGGGCCCATACCCCAAACATGTTGGTTAAACCCCCTCCTTTACTAATAAACCCCTATGCT
TTATCAATAATCGTTTCAAGCCTTGCCCTAGGCACCATCTTAACACTATCAAGTTACCAT
TGAATTTTAGCCTGAATCGGGCTTGAAATTAATACACTAGCAATTATTCCTTTGATAACA
AAAACCCCCCACCCCCGAGCCATTGAGGCTGCAACAAAATACTTCCTTACACAGGCCGCA
GCATCTGCCCTCATTCTATTCTCTAGCATCCTTAATGCATTCACCATGGGGGAGTGGGCT
ATCAATGTACCCTCTCACCCCATCCCGGCCACCCTCTTATCTATTGCCCTCGCAATAAAA
CTAGGAGTCGCCCCATTCCACTTCTGATTACCTGAGGTTCTCCAAGGATCAACACTCCAA
ACAGGCTTCATCCTATCCACATGGC-AAAAATTAGCCCCCATGGCACTTCTTATCCAACT
TTCTCAGTCAGTAAACCTCACCCTTATACTAACCCTCGGGCTTCTTTCTACTATTGTCGG
AGGGTGAGGCGGCATTA
>I32
AAGGAACACTCTTAATGAATAATAGACTTTACTCGTCAATCGAGCCTTCCCTTGGTTTGA
GAGTACGAATATTAACTTTATAAAGTTAACCCACTTACATTCCTTATATTATGAATGCCT
AATGACAAACCATCTATAACTATAGAGCAATCTCAGCCATTTTGACCATTGACGTGATTT
ATTTCATTTTATGAAACACTCCACTGACTCTAAATCAACATAAAGGCTTGACC-AAATTC
GTCCAATTAACTCATATACATGAAACTTTGAACTGGACCTTAAAGTCCTAGTCAATACGG
ATAATACTTATAAAAGAACTTGAATAATAAGCATCCATGGTATTCTCATGAAGTCCATTC
AAATAGACAGGACATATAAAGATCTTCAACATGAATATCTCTTTCCCATACCCTTAAGAC
TCCCCCCTCACCCTAGCGCTAACAATCTGATTTATCTCATTCCCAATCTCACTTCTACTA
ACCCCACCCATCTCATGGAAACGTGCCTGAAAGCTAAGGACCTCCTTGATAGGGAGAACA
ATAGGAGTTCAAATCTCCTCGCTTCCTTAGAAAGATAGGAATTGAACCTATAACTGAGAG
ATCAAAACTCCCTGTAATTCCATTTTACCACTTTCTAGTAAAGTCAGCTAAACAAGCTTT
TGGGCCCATACCCCAAACATGTTGGTTAAACCCCCTCCTTTACTAATAAACCCCTATGCT
TTATCAATAATCGTTTCAAGCCTTGCCCTAGGCACCATCTTAACACTATCAAGTTACCAT
TGAATTTTAGCCTGAATCGGGCTTGAAATTAATACACTAGCAATTATTCCTTTGATAACA
AAAACCCCCCACCCCCGAGCCATTGAGGCTGCAACAAAATACTTCCTTACACAGGCCGCA
GCATCTGCCCTCATTCTATTCTCTAGCATCCTTAATGCATTCACCATGGGGGAGTGGGCT
ATCAATGTACCCTCTCACCCCATCCCGGCCACCCTCTTATCTATTGCCCTCGCAATAAAA
CTAGGAGTCGCCCCATTCCACTTCTGATTACCTGAGGTTCTCCAAGGATCAACACTCCAA
ACAGGCTTCATCCTATCCACATGGCAAAAAATTAGCCCCCATGGCACTTCTTATCCAACT
TTCTCAGTCAGTAAACCTCACCCTTATACTAACCCTCGGGCTTCTTTCTACTATTGTCGG
AGGGTGAGGCGGCATTA
>I33
AAGGAACACTCTTAATGAATAATAGACTTTACTCGTCAATCGAGCCTTCCCTTGGTTTGA
GAGTACGAATATTAACTTTATAAAGTTAACCCACTTACATTCCTTATATTATGAATGCCT
AATGACAAACCATCTATAACTATAGAGCAATCTCAGCCATTTTGACCATTGACGTGATTT
ATTTCATTTTATGAAACACTCCACTGACTCTAAATCAACATAAAGGCTTGACC-AAATTC
GTCCAATTAACTCATATACATGAAACTTTGAACTGGACCTTAAAGTCCTAGTCAATACGG
ATAATACTTATAAAAGAACTTGAATAATAAGCATCCATGGTATTCTCATGAAGTCCATTC
AAATAGACAGGACATATAAAGATCTTCAACATGAATATCTCTTTCCCATACCCTTAAGAC
TCCCCCCTCACCCTAGCGCTAACAATCTGATTTATCTCATTCCCAATCTCACTTCTACTA
ACCCCACCCATCTCATGGAAACGTGCCTGAAAGCTAAGGACCTCCTTGATAGGGAGAACA
ATAGGAGTTCAAATCTCCTCGCTTCCTTAGAAAGATAGGAATTGAACCTATAACTGAGAG
ATCAAAACTCCCTGTAATTCCATTTTACCACTTTCTAGTAAAGTCAGCTAAACAAGCTTT
TGGGCCCATACCCCAAACATGTTGGTTAAACCCCCTCCTTTACTAATAAACCCCTATGCT
TTATCAATAATCGTTTCAAGCCTTGCCCTAGGCACCATCTTAACACTATCAAGTTACCAT
TGAATTTTAGCCTGAATCGGGCTTGAAATTAATACACTAGCAATTATTCCTTTGATAACA
AAAACCCCCCACCCCCGAGCCATTGAGGCTGCAACAAAATACTTCCTTACACAGGCCGCA
GCATCTGCCCTCATTCTATTCTCTAGCATCCTTAATGCATTCACCATGGGGGAGTGGGCT
ATCAATGTACCCTCTCACCCCATCCCGGCCACCCTCTTATCTATTGCCCTCGCAATAAAA
CTAGGAGTCGCCCCATTCCACTTCTGATTACCTGAGGTTCTCCAAGGATCAACACTCCAA
ACAGGCTTCATCCTATCCACATGGC-AAAAATTAGCCCCCATGGCACTTCTTATCCAACT
TTCTCAGTCAGTAAACCTCACCCTTATACTAACCCTCGGGCTTCTTTCTACTATTGTCGG
AGGGTGAGGCGGCATTA
>I34
AAGGAACACTCTTAATGAATAATAGACTTTACTCGTCAATCGAGCCTTCCCTTGGTTTGA
GAGTACGAATATTAACTTTATAAAGTTAACCCACTTACATTCCTTATATTATGAATGCCT
AATGACAAACCATCTATAACTATAGAGCAATCTCAGCCATTTTGACCATTGACGTGATTT
ATTTCATTTTATGAAACACTCCACTGACTCTAAATCAACATAAAGGCTTGACC-AAATTC
GTCCAATTAACTCATATACATGAAACTTTGAACTGGACCTTAAAGTCCTAGTCAATACGG
ATAATACTTATAAAAGAACTTGAATAATAAGCATCCATGGTATTCTCATGAAGTCCATTC
AAATAGACAGGACATATAAAGATCTTCAACATGAATATCTCTTTCCCATACCCTTAAGAC
TCCCCCCTCACCCTAGCGCTAACAATCTGATTTATCTCATTCCCAATCTCACTTCTACTA
ACCCCACCCATCTCATGGAAACGTGCCTGAAAGCTAAGGACCTCCTTGATAGGGAGAACA
ATAGGAGTTCAAATCTCCTCGCTTCCTTAGAAAGATAGGAATTGAACCTATAACTGAGAG
ATCAAAACTCCCTGTAATTCCATTTTACCACTTTCTAGTAAAGTCAGCTAAACAAGCTTT
TGGGCCCATACCCCAAACATGTTGGTTAAACCCCCTCCTTTACTAATAAACCCCTATGCT
TTATCAATAATCGTTTCAAGCCTTGCCCTAGGCACCATCTTAACACTATCAAGTTACCAT
TGAATTTTAGCCTGAATCGGGCTTGAAATTAATACACTAGCAATTATTCCTTTGATAACA
AAAACCCCCCACCCCCGAGCCATTGAGGCTGCAACAAAATACTTCCTTACACAGGCCGCA
GCATCTGCCCTCATTCTATTCTCTAGCATCCTTAATGCATTCACCATGGGGGAGTGGGCT
ATCAATGTACCCTCTCACCCCATCCCGGCCACCCTCTTATCTATTGCCCTCGCAATAAAA
CTAGGAGTCGCCCCATTCCACTTCTGATTACCTGAGGTTCTCCAAGGATCAACACTCCAA
ACAGGCTTCATCCTATCCACATGGC-AAAAATTAGCCCCCATGGCACTTCTTATCCAACT
TTCTCAGTCAGTAAACCTCACCCTTATACTAACCCTCGGGCTTCTTTCTACTATTGTCGG
AGGGTGAGGCGGCATTA
>J35
NNGGAACACTCTTAATGAATAATAGACTTTACTCGTCAATCGAGCCTTCCCTTGGTTTGA
GAGTACGAATATTAACTTTATAAAGTTAACCCACTTACACTCCTTATATTATGAATGCCT
AATGACAAACCATCTATAACTATAGAGCAATCTCAGCCATTTTGACCATTGACGTGATTT
ATTTCATCTTATGAAAGACTCCACTGACTCTAAATCAACATAAAGGCTTGACC-AAATTC
GTCCAATTAACTCATATACATGAAACTTTGAACTGGACCTTAAAGTCCTAGTCAATACGG
ATAATACTTATAAAAGAACTTGAATAGTAAGCATCCATGGTATTCTCATGAAGTCCATTC
AACTAGACAGGACATATAAAGATCTTCAACATGAATATCTCTTTCCCATACCCTTAAGAC
TCNNNNNNNNNNNNNNNNNNNNNNNNNNNNNNNNNCTCATTCCCAATCTCACTTCTACTT
ACCCCACCCATCTCATGGAAACGTGCCTGAAAGCTAAGGACCTCCTTGATAGGGAGAACA
ATAGGAGTTCAAATCTCCTCGCTTCCTTAGAAAGATAGGAATTGAACCTATAACTGAGAG
ATCAAAACTCCCTGTAATTCCATTTTACCACTTTCTAGTAAAGTCAGCTAAACAAGCTTT
TGGGCCCATACCCCAAACATGTTGGTTAAACCCCCTCCTTTACTAATAAACCCCTATGCT
TTATCAATAATCATTTCAAGCCTTGCCCTAGGCACCATCTTAACACTATCAAGTTACCAT
TGAATTTTAGCCTGAATCGGGCTTGAAATTAATACACTAGCAATTATTCCTTTGATAACA
AAAACCCCCCACCCCCGAGCCATTGAGGCTGCAACAAAATACTTCCTTACACAGGCCGCA
GCATCTGCCCTCATTCTATTCTCTAGCATCCTTAATGCATTCACCATGGGGGAGTGGGCT
ATCAATGTACCCTCTCACCCCATCCCGGCCACCCTCTTATCTATTGCCCTCGCAATAAAA
CTAGGAGTCGCCCCATTCCACTTCTGATTACCTGAGGTTCTCCAAGGATCAACACTCCAA
ACAGGCTTCATCCTATCCACATGGC-AAAAATTAGCCCCCATGGCACTTCTTATTCAACT
TTCTCAGTCAGTAAACCTCACCCTTATACTAACCCTCGGGCTTCTTTCTACTATTGTCGG
AGGGTGAGGCGGCATTA
>J36
AAGGAACACTCTTAATGAATAGTAGACTTTACTCGTCAATCGAGCCTTCCCTTGGTTTGA
GAGTACGAATATTAACTTTATAAAGTTAACCCACTTACATTCCTTATATTATGAATGCCT
AATGACAAACCATCTATAACTATAGAGCAATCTCAGCCATTTTGACCATTGACGTGATTT
ATTTCATTTTATGAAACACTCCACTGACTCTAAATCAACATAAAGGCTTGACC-AAATTC
GTCCAATTAACTCATATACATGAAACTTTGAACTGGACCTTAAAGTCCTAGTCAATACGG
ATAATACTTATAAAAGAACTTGAATAATAAGCATCCATGGTATTCTCATGAAGTTCATTC
AAATAGACAGGACATATAAAGATCTTCAACATGAATATCTCTTTCCCATACCCCTAAGAC
TCNNNNNNNNNNNNNNNNNNNNNNNNNNNNNNNNNNNNNNNNNNNNNNNNNNNNNNNNNN
NNNNNNNNNNNNNNNNNNNNNNNNNNNNNNNNNNNNNNNNNNNNNNNNNNNNNNNNNNNN
NNNNNNNNNNNNNNNNNNNNNNTTCCTTAGAAAGATAGGAATTGAACCTATAACTGAGAG
ATCAAAACTCCCTGTAATTCCATTTTACCACTTTCTAGTAAAGTCAGCTAAACAAGCTTT
TGGGCCCATACCCCAAACATGTTGGTTAAACCCCCTCCTTTACTAATAAACCCCTATGCT
TTATCAATAATCGTTTCAAGCCTTGCCCTAGGCACCATCTTAACACTATCAAGTTACCAT
TGAATTTTAGCCTGAATCGGGCTTGAAATTAATACACTAGCAATTATTCCTTTGATAACA
AAAACCCCCCACCCCCGAGCCATTGAGGCTGCAACAAAATACTTCCTTACACAGGCCGCA
GCATCTGCCCTCATTCTATTCTCTAGCATCCTTAATGCATTCACCATGGGGGAGTGGGCT
ATCAATGTACCCTCTCACCCCATCCCGGCCACCCTCTTATCTATTGCCCTCGCAATAAAA
CTAGGAGTCGCCCCATTCCACTTCTGATTACCTGAGGTTCTCCAAGGATCAACACTCCAA
ACAGGCTTCATCCTATCCACATGGC-AAAAATTAGCCCCCATGGCACTTCTTATCCAACT
TTCTCAGTCAGTAAACCTCACCCTTATACTAACCCTCGGGCTTCTTTCTACTATTGTCGG
AGGGTGAGGCGGCATTA
>J37
NNGGAACACTCTTAATGAATAATAGACTTTACTCGTCAATCGAGCCTTCCCTTGGTTTGA
GAGTACGAATATTAACTTTATAAAGTTAACCCACTTACACTCCTTATATTATGAATGCCT
AATGACAAACCATCTATAACTATAGAGCAATCTCAGCCATTTTGACCATTGACGTGATTT
ATTTCATCTTATGAAAGACTCCACTGACTCTAAATCAACATAAAGGCTTGACC-AAATTC
GTCCAATTAACTCATATACATGAAACTTTGAACTGGACCTTAAAGTCCTAGTCAATACGG
ATAATACTTATAAAAGAACTTGAATAGTAAGCATCCATGGTATTCTCATGAAGTCCATTC
AACTAGACAGGACATATAAAGATCTCCAACATGAATATCTCTTTCCCATACCCTTAAGAC
TCNNNNNNNNNNNNNNNNNNNNNNNNNNNNNNNNNNNNNNNNNNNNNNNNNNNNNNNNNN
NNNNNNNNNNNNNNNNNNNNNNNNNNNNNNNNNNNNNNNNNNNNNNNNNNNNNNNNNNNN
NNNNNNNNNNNNNNNNNNNNNNNNNNNNNNNNNNNNNNNNNNNNNNNNNNNNNNNNNNNN
NNNNNNNNNNNNNNNNNNNNNATTTTACCACTTTCTAGTAAAGTCAGCTAAACAAGCTTT
TGGGCCCATACCCCAAACATGTTGGTTAAACCCCCTCCTTTACTAATAAACCCCTATGCT
TTATCAATAATCGTTTCAAGCCTTGCCCTAGGCACCATCTTAACACTATCAAGTTACCAT
TGAATTTTAGCCTGAATCGGGCTTGAAATTAATACACTAGCAATTATTCCTTTGATAACA
AAAACCCCCCACCCCCGAGCCATTGAGGCTGCAACAAAATACTTCCTTACACAGGCCGCA
GCATCTGCCCTCATTCTATTCTCTAGCATCCTTAATGCATTCACCATGGGGGAGTGGGCT
ATCAATGTACCCTCTCACCCCATCCCGGCCACCCTCTTATCTATTGCCCTCGCAATAAAA
CTAGGAGTCGCCCCATTCCACTTCTGATTACCTGAGGTTCTCCAAGGATCAACACTCCAA
ACAGGCTTCATCCTATCCACATGGC-AAAAATTAGCCCCCATGGCACTTCTTATTCAACT
TTCTCAGTCAGTAAACCTCACCCTTATACTAACCCTCGGGCTTCTTTCTACTATTGTCGG
AGGGTGAGGCGGCATTA
>J38
AAGGAACACTCTTAATGAATAATAGACTTTACTCGTCAATCGAGCCTTCCCTTGGTTTGA
GAGTACGAATATTAACTTTATAAAGTTAACCCACTTACACTCCTTATATTATGAATGCCT
AATGACAAACCATCTATAACTATAGAGCAATCTCAGCCATTTTGACCATTGACGTGATTT
ATTTCATCTTATGAAATACTCCACTGACTCTAAATCAACATAAAGGCTTGACC-AAATTC
GTCCAATTAACTCATATACATTAAACTTTGAACTGGACCTGAAAGTCCTAGTCAATACGG
ATAATACTTATAAAAGAACTTGAATAATAAGCATCCATGGTATTCTCATGAAGTCCATTC
AATTAGACAGGACATATAAAGATCTTCAACATGAATATCTCTTTCCCATACCCTTAAGAC
TCNNNNNNNNNNNNNNNNNNNNNNNNNNNNNNNNNNNNNNNNNNNNNNNNNNNNNNNNNN
NNNNNNNNNNNNNNNNNNNNNNNNNNNNNNNNNNNNNNNNNNNNNNNNNNNNNNNNNNNN
NNNNNNNNNNNNNNNNNNNNNNNNNNNNNNNNNNNNNNNNNNNNNNNNNNNNNNNNNNNN
NNNNNNNNNNNNNNNNNNNNNNNNNNNNNNNNNNNNNNNNNNNNNNNNNNNNNNNNNNNN
NNNNNNNNNNNNNNNNNNNNNNNNNNNNNNNNNNNNNNNNNNNNNNNNNNNNNNNNNNNN
NNNNNNNNNNNNNNNNNNNNNNTTGCCCTAGGCACCATCTTAACACTATCAAGTTACCAT
TGAATTTTAGCCTGAATCGGGCTTGAAATTAATACACTAGCAATTATTCCTCTGATAACA
AAAACCCCCCACCCCCGAGCCATTGAGGCTGCAACAAAATACTTCCTTACACAGGCCGCA
GCATCTGCCCTCATTCTATTCTCTAGCATCCTTAATGCATTCACCATGGGGGAGTGGGCT
ATCAATGTACCCTCTCACCCCATCCCGGCCACCCTCTTATCTATTGCCCTCGCAATAAAA
CTAGGAGTCGCCCCATTCCACTTCTGATTACCTGAGGTTCTCCAAGGATCAACACTCCAA
ACAGGCTTCATCCTATCCACATGGC-AAAAATTAGCCCCCATGGCACTTCTTATTCAACT
TTCTCAGTCAGTAAACCTCACCCTTATACTAACCCTCGGGCTTCTTTCTACTATTGTCGG
AGGGTGAGGCGGCATTA
>J39
AAGGAACACTCTTAATGAATAACAGACTTTACTCGTCAATCGAGCCTTCCCTTGGTTTGA
GAGTACGAATATTAACTTTATAAAGTTAACCCACTTACATTCCTTATATTATGAATGCCT
AATGACAAACCATCTATAACTATAGAGCAATCTCAGCCATTTTGACCATTGACGTGATTT
ATTTCATTTTATGAAACACTCCACTGACTCTAAATCAACATAAAGGCTTGACC-AAATTC
GTCCAATTAACTCATATACATGAAACTTTGAACTGGACCTTAAAGTCCTAGTCAATACGG
ATAATACTTATAAAAGAACTTGAATAATAAGCATCCATGGTATTCTCATGAAGTTCATTC
AAATAGACAGGACATATAAAGATCTTCAACATGAATATCTCTTTCCCATACCCCTAAGAC
TCCCCCCTCACCCTAGCGCTAACAATCTGATTTATCTCATTCCCAATCTCACTTCTACTN
NCCCCACCCATCTCATGGAAACGTGCCTGAAAGCTAAGGACCTCCTTGATAGGGAGAACA
ATAGGAGTTCAAATCTCCTCGCTTCCTTAGAAAGATAGGAATTGAACCTATAACTGAGAG
ATCAAAACTCCCTGTAATTCCATTTTACCACTTTCTAGTAAAGTCAGCTAAACAAGCTTT
TGGGCCCATACCCCAAACATGTTGGTTAAACCCCCTCCTTTACTAATAAACCCCTATGCT
TTATCAATAATCGTTTCAAGCCTTGCCCTAGGCACCATCTTAACACTATCAAGTTACCAT
TGAATTTTAGCCTGAATCGGGCTTGAAATTAATACACTAGCAATTATTCCTTTGATAACA
AAAACCCCCCACCCCCGAGCCATTGAGGCTGCAACAAAATACTTCCTTACACAGGCCGCA
GCATCTGCCCTCATTCTATTCTCTAGCATCCTTAATGCATTCACCATGGGGGAGTGGACT
ATCAATGTACCCTCTCACCCCATCCCGGCCACCCTCTTATCTATTGCCCTCGCAATAAAA
CTAGGAGTCGCCCCATTCCACTTCTGATTACCTGAAGTTCTCCAAGGATCAACACTCCAA
ACAGGCTTCATCCTATCCACATGGC-AAAAATTAGCCCCCATGGCACTTCTTATCCAACT
TTCTCAGTCAGTAAACCTCACCCTTATACTAACCCTCGGGCTTCTTTCTACTATTGTCGG
AGGGTGAGGCGGCATTA
>J40
AAGGAACACTCTTAATGAATAATAGACTTTACTCGTCAATCGAGCCTTCCCTTGGTTTGA
GAGTACGAATATTAACTTTATAAAGTTAACCCACTTACACTCCTTATATTATGAATGCCT
AATGACAAACCATCTATAACTATAGAGCAATCTCAGCCATTTTGACCATTGACGTGATTT
ATTTCATCTTATGAGAGACTCCACTGACTCTAAATCAACATAAAGGCTTGACC-AAATTC
GTCCAATTAACTCATATACATGAAACTTTGAACTGGACCTTAAAGTCCTAGTCAATACGG
ATAATACTTATAAAAGAACTTGAATAGTAAGCATCCATGGTATTCTCATGAAGTCCATTC
AACTAGACAGGACATATAAAGATCTTCAACATGAATATCTCTTTCCCATACCCTTAAGAC
TCCCCCCTCACCCTAGCGCTAACAATCTGATTTATCTCATTCCCAATCTCACTTCTACTT
ACCCCACCCATCTCATGGAAACGTGCCTGAAAGCTAAGGACCTCCTTGATAGGGAGAACA
ATAGGAGTTCAAATCTCCTCGCTTCCTTAGAAAGATAGGAATTGAACCTATAACTGAGAG
ATCAAAACTCCCTGTAATTCCATTTTACCACTTTCTAGTAAAGTCAGCTAAACAAGCTTT
TGGGCCCATACCCCAAACATGTTGGTTAAACCCCCTCCTTTACTAATAAACCCCTATGCT
TTATCAATAATCGTTTCAAGCCTTGCCCTAGGCACCATCTTAACACTATCAAGTTACCAT
TGAATTTTAGCCTGAATCGGGCTTGAAATTAATACACTAGCAATTATTCCTTTGATAACA
AAAACCCCCCACCCCCGAGCCATTGAGGCTGCAACAAAATACTTCCTTACACAGGCCGCA
GCATCTGCCCTCATTCTATTCTCTAGCATCCTTAATGCATTCACCATGGGGGAGTGGGCT
ATCAATGTACCCTCTCACCCCATCCCGGCCACCCTCTTATCTATTGCCCTCGCAATAAAA
CTAGGAGTCGCCCCATTCCACTTCTGATTACCTGAGGTTCTCCAAGGATCAACACTCCAA
ACAGGCTTCATCCTATCCACATGGC-AAAAATTAGCCCCCATGGCACTTCTTATTCAACT
TTCTCAGTCAGTAAACCTCACCCTTATACTAACCCTCGGGCTTCTTTCTACTATTGTCGG
AGGGTGAGGCGGCATTA
>J41
AAGGAACACTCTTAATGAATAGTAGACTTTACTCGTCAATCGAGCCTTCCCTTGGTTTGA
GAGTACGAATATTAACTTTATAAAGTTAACCCACTTACATTCCTTATATTATGAATGCCT
AATGACAAACCATCTATAACTATAGAGCAATCTCAGCCATTTTGACCATTGACGTGATTT
ATTTCATTTTATGAAACACTCCACTGACTCTAAATCAACATAAAGGCTTGACC-AAATTC
GTCCAATTAACTCATATACATGAAACTTTGAACTGGACCTTAAAGTCCTAGTCAATACGG
ATAATACTTATAAAAGAACTTGAATAATAAGCATCCATGGTATTCTCATGAAGTTCATTC
AAATAGACAGGACATATAAAGATCTTCAACATGAATATCTCTTTCCCATACCCCTAAGAC
TCNNNNNNNNNNNNNNNNNNNNNNNNNNNNNNNNNNNNNNNNNNNNNNNNNNNNNNNNNN
NNNNNNNNNNNNNNNNNNNNNNNNNNNNNNNNNNNNNNNNNNNNNNNNNNNNNNNNNNNN
NNNNNNNNNNNNNNNNNNNNNNNNNNNNNNNNNNNNNNNNNNNNNNNNNNNNNNNNNNNN
NNNNNNNNNNNNNNNNNNNNNNNNNNNNNNNNNNNNNNNNNNNNNNNNNNNNNNNNNNNN
NNNNNNNNNNNNNNNNNNNNNNNNNNNNNNNNNNNNNNNNNNNNNNNNNNNNNNNNNNNN
NNNNNNNNNNNNNNNNNNNNNNNNNNNNNNNNNNNNNNNNNNNNNNNNNNNNNNNNNNNN
NNNNNNNNNNNNNNNNNNNNNNNNNNNNNNNNNNNNNNNNNNNNNNNNNNNNNNNNNNNN
NNNNNNNNNNNNNNNNNNNNNNNNNNNNNNNNNNNNNNNNNNNNNNNNNNNNNNNNNNNN
NNNNNNNNNNNNNNNNNNNNNNNNNNNNNNNNNNNNNNNNNNNNNNNNNNNNNNNNNNNN
NNNNNNNNNNNNNNNNNNNNNNNNNNNNNNNNNNNNNNNNNNNNNNNNNNNNNNNNNNNN
NNNNNNNNNNNNNNNNNNNNNNNNNNNNNNNNNNNNNNNNNNNNNNNNNNNNNNNNNNNN
NNNNNNNNNNNNNNNNNNNNNNNNNNNNNNNNNNNNNNNNNNNNNNNNNNNNNNNNNNNN
NNNNNNNNNNNNNNNNNNNNNNNNNNNNNNNNNNNNNNNNNNNNNNNNNNNNNNNNNNNN
NNNNNNNNNNNNNNNNN
>J42
NNGGAACACTCTTAATGAATAATAGACTTTACTCGTCAATCGAGCCTTCCCTTGGTTTGA
GAGTACGAATATTAACTTTATAAAGTTAACCCACTTACACTCCTTATATTATGAATGCCT
AATGACAAACCATCTATAACTATAGAGCAATCTCAGCCATTTTGACCATTGACGTGATTT
ATTTCATCTTATGAAAGACTCCACTGACTCTAAATCAACATAAAGGCTTGACC-AAATTC
GTCCAATTAACTCATATACATGAAACTTTGAACTGGACCTTAAAGTCCTAGTCAATACGG
ATAATACTTATAAAAGAACTTGAATAGTAAGCATCCATGGTATTCTCATGAAGTCCATTC
AACTAGACAGGACATATAAAGATCTTCAACATGAATATCTCTTTCCCATACCCTTAAGAC
TCNNNNNNNNNNNNNNNNNNNNNNNNNNNNNNNNNNNNNNNNNNNNNNNNNNNNNNNNNN
NNNNNNNNNNNNNNNNNNNNNNNNNNNNNNNNNNNNNNNNNNNNNNNNNNNNNNNNNNNN
NNNNNNNNNNNNNNNNNNNNNNNNNNNNNNNNNNNNNNNNNNNNNNNNNNNNNNNNNNNN
NNNNNNNNNNNNNNNNNNNNNNNNNNNNNNNNNNNNNNNNNNNNNNNNNNNNNNNNNNNN
NNNNNNNNNNNNNNNNNNNNNNNNNNNNNNNNNNNNNNNNNNNNNNNNNNNNNNNNNNNN
NNNNNNNNNNNNNNNNNNNNNNNNNNNNNNNNNNNNNNNNNNNNNNNNNNNNNNNNNNNN
NNNNNNNNNNNNNNNNNNNNNNNNNNNNNNNNNNNNNNNNNNNNNNNNNNNNNNNNNNNN
NNNNNNNNNNNNNNNNNNNNNNNNNNNNNNNNNNNNNNNNNNNNNNNNNNNNNNNNNNNN
NNNNNNNNNNNNNNNNNNNNNNNNNNNNNNNNNNNNNNNNNNNNNNNNNNNNNNNNNNNN
NNNNNNNNNNNNNNNNNNNNNNNNNNNNNNNNNNNNNNNNNNNNNNNNNNNNNNNNNNNN
NNNNNNNNNNNNNNNNNNNNNNNNNNNNNNNNNNNNNNNNNNNNNNNNNNNNNNNNNNNN
NNNNNNNNNNNNNNNNNNNNNNNNNNNNNNNNNNNNNNNNNNNNNNNNNNNNNNNNNNNN
NNNNNNNNNNNNNNNNNNNNNNNNNNNNNNNNNNNNNNNNNNNNNNNNNNNNNNNNNNNN
NNNNNNNNNNNNNNNNN
>J43
AAGGAACACTCTTAATGAATAATAGACTTTACTCGTCAATCGAGCCTTCCCTTGGTTTGA
GAGTACGAATATTAACTTTATAAAGTTAACCCACTTACACTCCTTATATTATGAATGCCT
AATGACAAACCATCTATAACTATAGAGCAATCTCAGCCATTTTGACCATTGACGTGATTT
ATTTCATCTTATGAAAGACTCCACTGACTCTAAATCAACATAAAGGCTTGACC-AAATTC
GTCCAATTAACTCATATACATGAAACTTTGAACTGGACCTTAAAGTCCTAGTCAATACGG
ATAATACTTATAAAAGAACTTGAATAGTAAGCATCCATGGTATTCTCATGAAGTCCATTC
AACTAGACAGGACATATAAAGATCTTCAACATGAATATCTCTTTCCCATACCCTTAAGAC
TCCCCCCTCACCCTAGCGCTAACAATCTGATTTATCTCATTCCCAATCTCACTTCTACTT
ACCCCACCCATCTCATGGAAACGTGCCTGAAAGCTAAGGACCTCCTTGATAGGGAGAACA
ATAGGAGTTCAAATCTCCTCGCTTCCTTAGAAAGATAGGAATTGAACCTATAACTGAGAG
ATCAAAACTCCCTGTAATTCCATTTTACCACTTTCTAGTAAAGTCAGCTAAACAAGCTTT
TGGGCCCATACCCCAAACATGTTGGTTAAACCCCCTCCTTTACTAATAAACCCCTATGCT
TTATCAATAATCATTTCAAGCCTTGCCCTAGGCACCATCTTAACACTATCAAGTTACCAT
TGAATTTTAGCCTGAATCGGGCTTGAAATTAATACACTAGCAATTATTCCTTTGATAACA
AAAACCCCCCACCCCCGAGCCATTGAGGCTGCAACAAAATACTTCCTTACACAGGCCGCA
GCATCTGCCCTCATTCTATTCTCTAGCATCCTTAATGCATTCACCATGGGGGAGTGGGCT
ATCAATGTACCCTCTCACCCCATCCCGGCCACCCTCTTATCTATTGCCCTCGCAATAAAA
CTAGGAGTCGCCCCATTCCACTTCTGATTACCTGAGGTTCTCCAAGGATCAACACTCCAA
ACAGGCTTCATCCTATCCACATGGC-AAAAATTAGCCCCCATGGCACTTCTTATTCAACT
TTCTCAGTCAGTAAACCTCACCCTTATACTAACCCTCGGGCTTCTTTCTACTATTGTCGG
AGGGTGAGGCGGCATTA
>J44
AAGGAACACTCTTAATGAATAATAGACTTTACTCGTCAATCGAGCCTTCCCTTGGTTTGA
GAGTACGAATATTAACTTTATAAAGTTAACCCACTTACACTCCTTATATTATGAATGCCT
AATGACAAACCATCTATAACTATAGAGCAATCTCAGCCATTTTGACCATTGACGTGATTT
ATTTCATCTTATGAGAGACTCCACTGACTCTAAATCAACATAAAGGCTTGACC-AAATTC
GTCCAATTAACTCATATACATGAAACTTTGAACTGGACCTTAAAGTCCTAGTCAATACGG
ATAATACTTATAAAAGAACTTGAATAGTAAGCATCCATGGTATTCTCATGAAGTCCATTC
AACTAGACAGGACATATAAAGATCTTCAACATGAATATCTCTTTCCCATACCCTTAAGAC
TCCCCCCTCACCCTAGCGCTAACAATCTGATTTATCTCATTCCCAATCTCACTTCTACTT
ACCCCACCCATCTCATGGAAACGTGCCTGAAAGCTAAGGACCTCCTTGATAGGGAGAACA
ATAGGAGTTCAAATCTCCTCGCTTCCTTAGAAAGATAGGAATTGAACCTATAACTGAGAG
ATCAAAACTCCCTGTAATTCCATTTTACCACTTTCTAGTAAAGTCAGCTAAACAAGCTTT
TGGGCCCATACCCCAAACATGTTGGTTAAACCCCCTCCTTTACTAATAAACCCCTATGCT
TTATCAATAATCGTTTCAAGCCTTGCCCTAGGCACCATCTTAACACTATCAAGTTACCAT
TGAATTTTAGCCTGAATCGGGCTTGAAATTAATACACTAGCAATTATTCCTTTGATAACA
AAAACCCCCCACCCCCGAGCCATTGAGGCTGCAACAAAATACTTCCTTACACAGGCCGCA
GCATCTGCCCTCATTCTATTCTCTAGCATCCTTAATGCATTCACCATGGGGGAGTGGGCT
ATCAATGTACCCTCTCACCCCATCCCGGCCACCCTCTTATCTATTGCCCTCGCAATAAAA
CTAGGAGTCGCCCCATTCCACTTCTGATTACCTGAGGTTCTCCAAGGATCAACACTCCAA
ACAGGCTTCATCCTATCCACATGGC-AAAAATTAGCCCCCATGGCACTTCTTATTCAACT
TTCTCAGTCAGTAAACCTCACCCTTATACTAACCCTCGGGCTTCTTTCTACTATTGTCGG
AGGGTGAGGCGGCATTA
>J45
AAGGAACACTCTTAATGAATAATAGACTTTACTCGTCAATCGAGCCTTCCCTTGGTTTGA
GAGTACGAATATTAACTTTATAAAGTTAACCCACTTACACTCCTTATATTATGAATGCCT
AATGACAAACCATCTATAACTATAGAGCAATCTCAGCCATTTTGACCATTGACGTGATTT
ATTTCATCTTATGAGAGACTCCACTGACTCTAAATCAACATAAAGGCTTGACC-AAATTC
GTCCAATTAACTCATATACATGAAACTTTGAACTGGACCTTAAAGTCCTAGTCAATACGG
ATAATACTTATAAAAGAACTTGAATAGTAAGCATCCATGGTATTCTCATGAAGTCCATTC
AACTAGACAGGACATATAAAGATCTTCAACATGAATATCTCTTTCCCATACCCTTAAGAC
TCCCCCCTCACCCTAGCGCTAACAATCTGATTTATCTCATTCCCAATCTCACTTCTACTT
ACCCCACCCATCTCATGGAAACGTGCCTGAAAGCTAAGGACCTCCTTGATAGGGAGAACA
ATAGGAGTTCAAATCTCCTCGCTTCCTTAGAAAGATAGGAATTGAACCTATAACTGAGAG
ATCAAAACTCCCTGTAATTCCATTTTACCACTTTCTAGTAAAGTCAGCTAAACAAGCTTT
TGGGCCCATACCCCAAACATGTTGGTTAAACCCCCTCCTTTACTAATAAACCCCTATGCT
TTATCAATAATCGTTTCAAGCCTTGCCCTAGGCACCATCTTAACACTATCAAGTTACCAT
TGAATTTTAGCCTGAATCGGGCTTGAAATTAATACACTAGCAATTATTCCTTTGATAACA
AAAACCCCCCACCCCCGAGCCATTGAGGCTGCAACAAAATACTTCCTTACACAGGCCGCA
GCATCTGCCCTCATTCTATTCTCTAGCATCCTTAATGCATTCACCATGGGGGAGTGGGCT
ATCAATGTACCCTCTCACCCCATCCCGGCCACCCTCTTATCTATTGCCCTCGCAATAAAA
CTAGGAGTCGCCCCATTCCACTTCTGATTACCTGAGGTTCTCCAAGGATCAACACTCCAA
ACAGGCTTCATCCTATCCACATGGC-AAAAATTAGCCCCCATGGCACTTCTTATTCAACT
TTCTCAGTCAGTAAACCTCACCCTTATACTAACCCTCGGGCTTCTTTCTACTATTGTCGG
AGGGTGAGGCGGCATTA
>J46
NNGGAACACTCTTAATGAATAATAGACTTTACTCGTCAATCGAGCCTTCCCTTGGTTTGA
GAGTACGAATATTAACTTTATAAAGTTAACCCACTTACACTCCTTATATTATGAATGCCT
AATGACAAACCATCTATAACTATAGAGCAATCTCAGCCATTTTGACCATTGACGTGATTT
ATTTCATCTTATGAGAGACTCCACTGACTCTAAATCAACATAAAGGCTTGACC-AAATTC
GTCCAATTAACTCATATACATGAAACTTTGAACTGGACCTTAAAGTCCTAGTCAATACGG
ATAATACTTATAAAAGAACTTGAATAGTAAGCATCCATGGTATTCTCATGAAGTCCATTC
AACTAGACAGGACATATAAAGATCTTCAACATGAATATCTCTTTCCCATACCCTTAAGAC
TCCCCCCTCACCCTAGCGCTAACAATCTGATTTATCTCATTCCCAATCTCACTTCTACTT
ACCCCACCCATCTCATGGAAACGTGCCTGAAAGCTAAGGACCTCCTTGATAGGGAGAACA
ATAGGAGTTCAAATCTCCTCGCTTCCTTAGAAAGATAGGAATTGAACCTATAACTGAGAG
ATCAAAACTCCCTGTAATTCCATTTTACCACTTTCTAGTAAAGTCAGCTAAACAAGCTTT
TGGGCCCATACCCCAAACATGTTGGTTAAACCCCCTCCTTTACTAATAAACCCCTATGCT
TTATCAATAATCGTTTCAAGCCTTGCCCTAGGCACCATCTTAACACTATCAAGTTACCAT
TGAATTTTAGCCTGAATCGGGCTTGAAATTAATACACTAGCAATTATTCCTTTGATAACA
AAAACCCCCCACCCCCGAGCCATTGAGGCTGCAACAAAATACTTCCTTACACAGGCCGCA
GCATCTGCCCTCATTCTATTCTCTAGCATCCTTAATGCATTCACCATGGGGGAGTGGGCT
ATCAATGTACCCTCTCACCCCATCCCGGCCACCCTCTTATCTATTGCCCTCGCAATAAAA
CTAGGAGTCGCCCCATTCCACTTCTGATTACCTGAGGTTCTCCAAGGATCAACACTCCAA
ACAGGCTTCATCCTATCCACATGGC-AAAAATTAGCCCCCATGGCACTTCTTATTCAACT
TTCTCAGTCAGTAAACCTCACCCTTATACTAACCCTCGGGCTTCTTTCTACTATTGTCGG
AGGGTGAGGCGGCATTA
>J47
AAGGAACACTCTTAATGAATAACAGACTTTACTCGTCAATCGAGCCTTCCCTTGGTTTGA
GAGTACGAATATTAACTTTATAAAGTTAACCCACTTACATTCCTTATATTATGAATGCCT
AATGACAAACCATCTATAACTATAGAGCAATCTCAGCCATTTTGACCATTGACGTGATTT
ATTTCATTTTATGAAACACTCCACTGACTCTAAATCAACATAAAGGCTTGACC-AAATTC
GTCCAATTAACTCATATACATGAAACTTTGAACTGGACCTTAAAGTCCTAGTCAATACGG
ATAATACTTATAAAAGAACTTGAATAATAAGCATCCATGGTATTCTCATGAAGTTCATTC
AAATAGACAGGACATATAAAGATCTTCAACATGAATATCTCTTTCCCATACCCCTAAGAC
TCNNNNNNNNNNNNNNNNNNNNNNNNNNNNNNNNNNNNNNNNNNNNNNNNNNNNNNNNNN
ACCCCACCCATCTCATGGAAACGTGCCTGAAAGCTAAGGACCTCCTTGATAGGGAGAACA
ATAGGAGTTCAAATCTCCTCGCTTCCTTAGAAAGATAGGAATTGAACCTATAACTGAGAG
ATCAAAACTCCCTGTAATTCCATTTTACCACTTTCTAGTAAAGTCAGCTAAACAAGCTTT
TGGGCCCATACCCCAAACATGTTGGTTAAACCCCCTCCTTTACTAATAAACCCCTATGCT
TTATCAATAATCGTTTCAAGCCTTGCCCTAGGCACCATCTTAACACTATCAAGTTACCAT
TGAATTTTAGCCTGAATCGGGCTTGAAATTAATACACTAGCAATTATTCCTTTGATAACA
AAAACCCCCCACCCCCGAGCCATTGAGGCTGCAACAAAATACTTCCTTACACAGGCCGCA
GCATCTGCCCTCATTCTATTCTCTAGCATCCTTAATGCATTCACCATGGGGGAGTGGACT
ATCAATGTACCCTCTCACCCCATCCCGGCCACCCTCTTATCTATTGCCCTCGCAATAAAA
CTAGGAGTCGCCCCATTCCACTTCTGATTACCTGAAGTTCTCCAAGGATCAACACTCCAA
ACAGGCTTCATCCTATCCACATGGC-AAAAATTAGCCCCCATGGCACTTCTTATCCAACT
TTCTCAGTCAGTAAACCTCACCCTTATACTAACCCTCGGGCTTCTTTCTACTATTGTCGG
AGGGTGAGGCGGCATTA
>CHI14
AAGGAACACTCTTAATGAATAATAGACTTTACTCGTCAATCGAGCCTTCCCTTGGTTTGA
GAGTACGAATATTAACTTTATAAAGTTAACCCACTTACATTCCTTATATTATGAATGCCT
AATGACAAACCATCTATAACTATAGAGCAATCTCAGCCATTTTGACCATTGACGTGATTT
ATTTCATTTTATGAAACACTCCACTGACTCTAAATCAACATAAAGGCTTGACC-AAATTC
GTCCAATTAACTCATATACATGAAACTTTGAACTGGACCTTAAAGTCCTAGTCAATACGG
ATAATACTTATAAAAGAACTTGAATAATAAGCATCCATGGTATTCTCATGAAGTCCATTC
AAATAGACAGGACATATAAAGATCTTCAACATGAATATCTCTTTCCCATACCCTTAAGAC
TCNNNNNNNNNNNNNNNNNNNNNNNNNNNNNNNNNNNNNNNNNNNNNNNNNNNNNNNNNN
NNNNNNNNNNNNNNNNNNNNNNNNNNNNNNNNNNNNNNNNNNNNNNNNNNNNNNNNNNNN
NNNNNNNNNNNNNNNNNNNNNNNNNNNNNNNNNNNNNNNNNTTGAACCTATAACTGAGAG
ATCAAAACTCCCTGTAATTCCATTTTACCACTTTCTAGTAAAGTCAGCTAAACAAGCTTT
TGGGCCCATACCCCAAACATGTTGGTTAAACCCCCTCCTTTACTAATAAACCCCTATGCT
TTATCAATAATCGTTTCAAGCCTTGCCCTAGGCACCATCTTAACACTATCAAGTTACCAT
TGAATTTTAGCCTGAATCGGGCTTGAAATTAATACACTAGCAATTATTCCTTTGATAACA
AAAACCCCCCACCCCCGAGCCATTGAGGCTGCAACAAAATACTTCCTTACACAGGCCGCA
GCATCTGCCCTCATTCTATCCTCTAGCATCCTTAATGCATTCACCATGGGGGAGTGGGCT
ATCAATGTACCCTCTCACCCCATCCCGGCCACCCTCTTATCTATTGCCCTCGCAATAAAA
CTAGGAGTCGCCCCATTCCACTTCTGATTACCTGAGGTTCTCCAAGGATCAACACTCCAA
ACAGGCTTCATCCTATCCACATGGC-AAAAATTAGCCCCCATGGCACTTCTTATCCAACT
TTCTCAGTCAGTAAACCTCACCCTTATACTAACCCTCGGGCTTCTTTCTACTATTGTCGG
AGGGTGAGGCGGCATTN
>CHI76
AAGGAACACTCTTAATGAATAATAGACTTTACTCGTCAATCGAGCCTTCCCTTGGTTTGA
GAGTACGAATATTAACTTTATAAAGTTAACCCACTTACATTCCTTATATTATGAATGCCT
AATGACAAACCATCTATAACTATAGAGCAATCTCAGCCATTTTGACCATTGACGTGATTT
ATTTCATTTTATGAAACACTCCACTGACTCTAAATCAACATAAAGGCTTGACC-AAATTC
GTCCAATTAACTCATATACATGAAACTTTGAACTGGACCTTAAAGTCCTAGTCAATACGG
ATAATACTTATAAAAGAACTTGAATAATAAGCATCCATGGTATTCTCATGAAGTCCATTC
AAATAGACAGGACATATAAAGATCTTCAACATGAATATCTCTTTCCCATACCCTTAAGAC
TNNNNNNNNNNNNNNNNNNNNNNNNNNNNNNNNNNNNNNNNNNNNNNNNNNNNNNNNNNN
NNNNNNNNNNNNNNNNNNNNNNNNNNNNNNNNNNNNNNNNNNNNNNNNNNNNNNNNNNNN
NNNNNNNNNNNNNNNNNNNNNNNNNNNNNNNNNNNNNNNNNNNNNNNNNNNNNNNNNNNN
NNNNNNNNNNNNNNNNNNNNNNNNNNNNNNNNNNNNNNNNNNNNNNNNNNNNNNNNNNNN
NNNNNNNNNNNNNNNNNNNNNNNNNNNNNNNCCCCTCCTTTACTAATAAACCCCTATGCT
TTATCAATAATCGTTTCAAGCCTTGCCCTAGGCACCATCTTAACACTATCAAGTTACCAT
TGAATTTTAGCCTGAATCGGGCTTGAAATTAATACACTAGCAATTATTCCTTTGATAACA
AAAACCCCCCACCCCCGAGCCATTGAGGCTGCAACAAAATACTTCCTTACACAGGCCGCA
GCATCTGCCCTCATTCTATTCTCTAGCATCCTTAATGCATTCACCATGGGGGAGTGGGCT
ATCAATGTACCCTCTCACCCCATCCCGGCCACCCTCTTATCTATTGCCCTCGCAATAAAA
CTAGGAGTCGCCCCATTCCACTTCTGATTACCTGAGGTTCTCCAAGGATCAACACTCCAA
ACAGGCTTCATCCTATCCACATGGC-AAAAATTAGCCCCCATGGCACTTCTTATCCAACT
TTCTCAGTCAGTAAACCTCACCCTTATACTAACCCTCGGGCTTCTTTCTACTATTGTCGG
AGGGTGAGGCGGCATTN
>CHIGS1 no comment
NNNNNNNNNNNNNNNNNNNNNNNNNNNNNNNNNNNNNNNNNNNNNNTTCCCTTGGTTTGA
GAGTACGAATATCAACTTTATAAAGTTAACCCACTTACATTCCTTATATTATGAATGCCT
AATGACAAACCATCTATAACTATAGAGCAATCTCAGCCATTTTGACCATTGACGTGATTT
ATTTCATTTTATGAAACACTCCACTGACTCTAAATCAACATAAAGGCTTGACC-AAATTC
GTCCAATTAACTCATATACATGAAACTTTGAACTGGACCTTAAAGTCCTAGTCAATACGG
ATAATACTTATAAAAGAACTTGAATAATAAGCATCCATGGTATTCTCATGAAGTCCATTC
AAATAGACAGGACATATAAAGATCTTCAACATGAATATCTCTTTCCCATACCCNNNNNNN
NNNNNNNNNNNNNNNNNNNNNNNNNNNNNNNNNNNNNNNNNNNNNNNNNNNNNNNNNNNN
NNNNNNNNNNNNNNNNNNNNNNNNNNNNNNNNNNNNNNNNNNNNNNNNNNNNNNNNNNNN
NNNNNNNNNNNNNNNNNNNNNNNNNNNNNNNNNNNNNNNNNNNNNNNNNNNNNNNNNNNN
NNNNNNNNNNNNNNNNNNNNNNNNNNNNNNNNNNNNNNNNNNNNNNNNNNNNNNNNNNNN
NNNNNNNNNNNNNNNNNNNNNNNNNNNNNNNNNNNNNNNNNNNNNNNNNNNNNNNNNNNN
NNNNNNNNNNNNNNNNNNNNNNNNNNNNNNNNNNNNNNNNNNNNNNNNNNNNNNNNNNNN
NNNNNNNNNNNNNNNNNNNNNNNNNNNNNNNNNNNNNNNNNNNNNNNNNNNNNNNNNNNN
NNNNNNNNNNNNNNNNNNNNNNNNNNNNNNNNNNNNNNNNNNNNNNNNNNNNNNNNNNNN
NNNNNNNNNNNNNNNNNNNNNNNNNNNNNNNNNNNNNNNNNNNNNNNNNNNNNNNNNNNN
NNNNNNNNNNNNNNNNNNNNNNNNNNNNNNNNNNNNNNNNNNNNNNNNNNNNNNNNNNNN
NNNNNNNNNNNNNNNNNNNNNNNNNNNNNNNNNNNNNNNNNNNNNNNNNNNNNNNNNNNN
NNNNNNNNNNNNNNNNNNNNNNNNNNNNNNNNNNNNNNNNNNNNNNNNNNNNNNNNNNNN
NNNNNNNNNNNNNNNNNNNNNNNNNNNNNNNNNNNNNNNNNNNNNNNNNNNNNNNNNNNN
NNNNNNNNNNNNNNNNN
>CHIGS2
NNNNNNNNNNNNNNNNNNNNNNNNNNNNNNNNNNNNNNNNNNNNNNTTCCCTTGGTTTGA
GAGTACGAATATCAACTTTATAAAGTTAACCCACTTACATTCCTTATATTATGAATGCCT
AATGACAAACCATCTATAACTATAGAGCAATCTCAGCCATTTTGACCATTGACGTGATTT
ATTTCATTTTATGAAACACTCCACTGACTCTAAATCAACATAAAGGCTTGACC-AAATTC
GTCCAATTAACTCATATACATGAAACTTTGAACTGGACCTTAAAGTCCTAGTCAATACGG
ATAATACTTATAAAAGAACTTGAATAATAAGCATCCATGGTATTCTCATGAAGTCCATTC
AAATAGACAGGACATATAAAGATCTTCAACATGAATATCTCTTTCCCATACCCNNNNNNN
NNNNNNNNNNNNNNNNNNNNNNNNNNNNNNNNNNNNNNNNNNNNNNNNNNNNNNNNNNNN
NNNNNNNNNNNNNNNNNNNNNNNNNNNNNNNNNNNNNNNNNNNNNNNNNNNNNNNNNNNN
NNNNNNNNNNNNNNNNNNNNNNNNNNNNNNNNNNNNNNNNNNNNNNNNNNNNNNNNNNNN
NNNNNNNNNNNNNNNNNNNNNNNNNNNNNNNNNNNNNNNNNNNNNNNNNNNNNNNNNNNN
NNNNNNNNNNNNNNNNNNNNNNNNNNNNNNNNNNNNNNNNNNNNNNNNNNNNNNNNNNNN
NNNNNNNNNNNNNNNNNNNNNNNNNNNNNNNNNNNNNNNNNNNNNNNNNNNNNNNNNNNN
NNNNNNNNNNNNNNNNNNNNNNNNNNNNNNNNNNNNNNNNNNNNNNNNNNNNNNNNNNNN
NNNNNNNNNNNNNNNNNNNNNNNNNNNNNNNNNNNNNNNNNNNNNNNNNNNNNNNNNNNN
NNNNNNNNNNNNNNNNNNNNNNNNNNNNNNNNNNNNNNNNNNNNNNNNNNNNNNNNNNNN
NNNNNNNNNNNNNNNNNNNNNNNNNNNNNNNNNNNNNNNNNNNNNNNNNNNNNNNNNNNN
NNNNNNNNNNNNNNNNNNNNNNNNNNNNNNNNNNNNNNNNNNNNNNNNNNNNNNNNNNNN
NNNNNNNNNNNNNNNNNNNNNNNNNNNNNNNNNNNNNNNNNNNNNNNNNNNNNNNNNNNN
NNNNNNNNNNNNNNNNNNNNNNNNNNNNNNNNNNNNNNNNNNNNNNNNNNNNNNNNNNNN
NNNNNNNNNNNNNNNNN
>CHIGS3 no comment
NNNNNNNNNNNNNNNNNNNNNNNNNNNNNNNNNNNNNNNNNNNNNNTTCCCTTGGTTTGA
GAGTACGAATATCAACTTTATAAAGTTAACCCACTTACATTCCTTATATTATGAATGCCT
AATGACAAACCATCTATAACTATAGAGCAATCTCAGCCATTTTGACCATTGACGTGATTT
ATTTCATTTTATGAAACACTCCACTGACTCTAAATCAACATAAAGGCTTGACC-AAATTC
GTCCAATTAACTCATATACATGAAACTTTGAACTGGACCTTAAAGTCCTAGTCAATACGG
ATAATACTTATAAAAGAACTTGAATAATAAGCATCCATGGTATTCTCATGAAGTCCATTC
AAATAGACAGGACATATAAAGATCTTCAACATGAATATCTCTTTCCCATACCCNNNNNNN
NNNNNNNNNNNNNNNNNNNNNNNNNNNNNNNNNNNNNNNNNNNNNNNNNNNNNNNNNNNN
NNNNNNNNNNNNNNNNNNNNNNNNNNNNNNNNNNNNNNNNNNNNNNNNNNNNNNNNNNNN
NNNNNNNNNNNNNNNNNNNNNNNNNNNNNNNNNNNNNNNNNNNNNNNNNNNNNNNNNNNN
NNNNNNNNNNNNNNNNNNNNNNNNNNNNNNNNNNNNNNNNNNNNNNNNNNNNNNNNNNNN
NNNNNNNNNNNNNNNNNNNNNNNNNNNNNNNNNNNNNNNNNNNNNNNNNNNNNNNNNNNN
NNNNNNNNNNNNNNNNNNNNNNNNNNNNNNNNNNNNNNNNNNNNNNNNNNNNNNNNNNNN
NNNNNNNNNNNNNNNNNNNNNNNNNNNNNNNNNNNNNNNNNNNNNNNNNNNNNNNNNNNN
NNNNNNNNNNNNNNNNNNNNNNNNNNNNNNNNNNNNNNNNNNNNNNNNNNNNNNNNNNNN
NNNNNNNNNNNNNNNNNNNNNNNNNNNNNNNNNNNNNNNNNNNNNNNNNNNNNNNNNNNN
NNNNNNNNNNNNNNNNNNNNNNNNNNNNNNNNNNNNNNNNNNNNNNNNNNNNNNNNNNNN
NNNNNNNNNNNNNNNNNNNNNNNNNNNNNNNNNNNNNNNNNNNNNNNNNNNNNNNNNNNN
NNNNNNNNNNNNNNNNNNNNNNNNNNNNNNNNNNNNNNNNNNNNNNNNNNNNNNNNNNNN
NNNNNNNNNNNNNNNNNNNNNNNNNNNNNNNNNNNNNNNNNNNNNNNNNNNNNNNNNNNN
NNNNNNNNNNNNNNNNN
>CHIGS4 no comment
NNNNNNNNNNNNNNNNNNNNNNNNNNNNNNNNNNNNNNNNNNNNNNTTCCCTTGGTTTGA
GAGTACGAATATCAACTTTATAAAGTTAACCCACTTACATTCCTTATATTATGAATGCCT
AATGACAAACCATCTATAACTATAGAGCAATCTCAGCCATTTTGACCATTGACGTGATTT
ATTTCATTTTATGAAACACTCCACTGACTCTAAATCAACATAAAGGCTTGACC-AAATTC
GTCCAATTAACTCATATACATGAAACTTTGAACTGGACCTTAAAGTCCTAGTCAATACGG
ATAATACTTATAAAAGAACTTGAATAATAAGCATCCATGGTATTCTCATGAAGTCCATTC
AAATAGACAGGACATATAAAGATCTTCAACATGAATATCTCTTTCCCATACCCNNNNNNN
NNNNNNNNNNNNNNNNNNNNNNNNNNNNNNNNNNNNNNNNNNNNNNNNNNNNNNNNNNNN
NNNNNNNNNNNNNNNNNNNNNNNNNNNNNNNNNNNNNNNNNNNNNNNNNNNNNNNNNNNN
NNNNNNNNNNNNNNNNNNNNNNNNNNNNNNNNNNNNNNNNNNNNNNNNNNNNNNNNNNNN
NNNNNNNNNNNNNNNNNNNNNNNNNNNNNNNNNNNNNNNNNNNNNNNNNNNNNNNNNNNN
NNNNNNNNNNNNNNNNNNNNNNNNNNNNNNNNNNNNNNNNNNNNNNNNNNNNNNNNNNNN
NNNNNNNNNNNNNNNNNNNNNNNNNNNNNNNNNNNNNNNNNNNNNNNNNNNNNNNNNNNN
NNNNNNNNNNNNNNNNNNNNNNNNNNNNNNNNNNNNNNNNNNNNNNNNNNNNNNNNNNNN
NNNNNNNNNNNNNNNNNNNNNNNNNNNNNNNNNNNNNNNNNNNNNNNNNNNNNNNNNNNN
NNNNNNNNNNNNNNNNNNNNNNNNNNNNNNNNNNNNNNNNNNNNNNNNNNNNNNNNNNNN
NNNNNNNNNNNNNNNNNNNNNNNNNNNNNNNNNNNNNNNNNNNNNNNNNNNNNNNNNNNN
NNNNNNNNNNNNNNNNNNNNNNNNNNNNNNNNNNNNNNNNNNNNNNNNNNNNNNNNNNNN
NNNNNNNNNNNNNNNNNNNNNNNNNNNNNNNNNNNNNNNNNNNNNNNNNNNNNNNNNNNN
NNNNNNNNNNNNNNNNNNNNNNNNNNNNNNNNNNNNNNNNNNNNNNNNNNNNNNNNNNNN
NNNNNNNNNNNNNNNNN
>HLJ
NNNNNNNNNNNNNNNNNNNNNNNNNNNNNNNNNNNNNNNNNNNNNNTTCCCTTGGTTTGA
GAGTACGAATATTAACTTTATAAAGTTAACCCACTTACATTCCTTATATTATGAATGCCT
AATGACAAACCATCTATAACTATAGAGCAATCTCAGCCATTTTGACCATTGACGTGATTT
ATTTCATTTTATGAAACACTCCACTGACTCTAAATCAACATAAAGGCTTGACC-AAATTC
GTCCAATTAACTCATATACATGAAACTTTGAACTGGACCTTAAAGTCCTAGTCAATACGG
ATAATACTTATAAAAGAACTTGAATAATAAGCATCCATGGTATTCTCATGAAGTCCATTC
AAATAGACAGGACATATAAAGATCTTCAACATGAATATCTCTTTCCCATACCCNNNNNNN
NNNNNNNNNNNNNNNNNNNNNNNNNNNNNNNNNNNNNNNNNNNNNNNNNNNNNNNNNNNN
NNNNNNNNNNNNNNNNNNNNNNNNNNNNNNNNNNNNNNNNNNNNNNNNNNNNNNNNNNNN
NNNNNNNNNNNNNNNNNNNNNNNNNNNNNNNNNNNNNNNNNNNNNNNNNNNNNNNNNNNN
NNNNNNNNNNNNNNNNNNNNNNNNNNNNNNNNNNNNNNNNNNNNNNNNNNNNNNNNNNNN
NNNNNNNNNNNNNNNNNNNNNNNNNNNNNNNNNNNNNNNNNNNNNNNNNNNNNNNNNNNN
NNNNNNNNNNNNNNNNNNNNNNNNNNNNNNNNNNNNNNNNNNNNNNNNNNNNNNNNNNNN
NNNNNNNNNNNNNNNNNNNNNNNNNNNNNNNNNNNNNNNNNNNNNNNNNNNNNNNNNNNN
NNNNNNNNNNNNNNNNNNNNNNNNNNNNNNNNNNNNNNNNNNNNNNNNNNNNNNNNNNNN
NNNNNNNNNNNNNNNNNNNNNNNNNNNNNNNNNNNNNNNNNNNNNNNNNNNNNNNNNNNN
NNNNNNNNNNNNNNNNNNNNNNNNNNNNNNNNNNNNNNNNNNNNNNNNNNNNNNNNNNNN
NNNNNNNNNNNNNNNNNNNNNNNNNNNNNNNNNNNNNNNNNNNNNNNNNNNNNNNNNNNN
NNNNNNNNNNNNNNNNNNNNNNNNNNNNNNNNNNNNNNNNNNNNNNNNNNNNNNNNNNNN
NNNNNNNNNNNNNNNNNNNNNNNNNNNNNNNNNNNNNNNNNNNNNNNNNNNNNNNNNNNN
NNNNNNNNNNNNNNNNN
>HB1
NNNNNNNNNNNNNNNNNNNNNNNNNNNNNNNNNNNNNNNNNNNNNNTTCCCTTGGTTTGA
GAGTACGAATATTAACTTTATAAAGTTAACCCACTTACATTCCTTATATTATGAATGCCT
AATGACAAACCATCTATAACTATAGAGCAATCTCAGCCATTTTGACCATTGACGTGATTT
ATTTCATTTTATGAAACACTCCACTGACTCTAAATCAACATAAAGGCTTGACC-AAATTC
GTCCAATTAACTCATATACATGAAACTTTGAACTGGACCTTAAAGTCCTAGTCAATACGG
ATAATACTTATAAAAGAACTTGAATAATAAGCATCCATGGTATTCTCATGAAGTCCATTC
AAATAGACAGGACATATAAAGATCTTCAACATGAATATCTCTTTCCCATACCCNNNNNNN
NNNNNNNNNNNNNNNNNNNNNNNNNNNNNNNNNNNNNNNNNNNNNNNNNNNNNNNNNNNN
NNNNNNNNNNNNNNNNNNNNNNNNNNNNNNNNNNNNNNNNNNNNNNNNNNNNNNNNNNNN
NNNNNNNNNNNNNNNNNNNNNNNNNNNNNNNNNNNNNNNNNNNNNNNNNNNNNNNNNNNN
NNNNNNNNNNNNNNNNNNNNNNNNNNNNNNNNNNNNNNNNNNNNNNNNNNNNNNNNNNNN
NNNNNNNNNNNNNNNNNNNNNNNNNNNNNNNNNNNNNNNNNNNNNNNNNNNNNNNNNNNN
NNNNNNNNNNNNNNNNNNNNNNNNNNNNNNNNNNNNNNNNNNNNNNNNNNNNNNNNNNNN
NNNNNNNNNNNNNNNNNNNNNNNNNNNNNNNNNNNNNNNNNNNNNNNNNNNNNNNNNNNN
NNNNNNNNNNNNNNNNNNNNNNNNNNNNNNNNNNNNNNNNNNNNNNNNNNNNNNNNNNNN
NNNNNNNNNNNNNNNNNNNNNNNNNNNNNNNNNNNNNNNNNNNNNNNNNNNNNNNNNNNN
NNNNNNNNNNNNNNNNNNNNNNNNNNNNNNNNNNNNNNNNNNNNNNNNNNNNNNNNNNNN
NNNNNNNNNNNNNNNNNNNNNNNNNNNNNNNNNNNNNNNNNNNNNNNNNNNNNNNNNNNN
NNNNNNNNNNNNNNNNNNNNNNNNNNNNNNNNNNNNNNNNNNNNNNNNNNNNNNNNNNNN
NNNNNNNNNNNNNNNNNNNNNNNNNNNNNNNNNNNNNNNNNNNNNNNNNNNNNNNNNNNN
NNNNNNNNNNNNNNNNN
>HB2 no comment
NNNNNNNNNNNNNNNNNNNNNNNNNNNNNNNNNNNNNNNNNNNNNNTTCCCTTGGTTTGA
GAGTACGAATATTAACTTTATAAAGTTAACCCACTTACATTCCTTATATTATGAATGCCT
AATGACAAACCATCTATAACTATAGAGCAATCTCAGCCATTTTGACCATTGACGTGATTT
ATTTCATTTTATGAAACACTCCACTGACTCTAAATCAACATAAAGGCTTGACC-AAATTC
GTCCAATTAACTCATATACATGAAACTTTGAACTGGACCTTAAAGTCCTAGTCAATACGG
ATAATACTTATAAAAGAACTTGAATAATAAGCATCCATGGTATTCTCATGAAGTCCATTC
AAATAGACAGGACATATAAAGATCTTCAACATGAATATCTCTTTCCCATACCCNNNNNNN
NNNNNNNNNNNNNNNNNNNNNNNNNNNNNNNNNNNNNNNNNNNNNNNNNNNNNNNNNNNN
NNNNNNNNNNNNNNNNNNNNNNNNNNNNNNNNNNNNNNNNNNNNNNNNNNNNNNNNNNNN
NNNNNNNNNNNNNNNNNNNNNNNNNNNNNNNNNNNNNNNNNNNNNNNNNNNNNNNNNNNN
NNNNNNNNNNNNNNNNNNNNNNNNNNNNNNNNNNNNNNNNNNNNNNNNNNNNNNNNNNNN
NNNNNNNNNNNNNNNNNNNNNNNNNNNNNNNNNNNNNNNNNNNNNNNNNNNNNNNNNNNN
NNNNNNNNNNNNNNNNNNNNNNNNNNNNNNNNNNNNNNNNNNNNNNNNNNNNNNNNNNNN
NNNNNNNNNNNNNNNNNNNNNNNNNNNNNNNNNNNNNNNNNNNNNNNNNNNNNNNNNNNN
NNNNNNNNNNNNNNNNNNNNNNNNNNNNNNNNNNNNNNNNNNNNNNNNNNNNNNNNNNNN
NNNNNNNNNNNNNNNNNNNNNNNNNNNNNNNNNNNNNNNNNNNNNNNNNNNNNNNNNNNN
NNNNNNNNNNNNNNNNNNNNNNNNNNNNNNNNNNNNNNNNNNNNNNNNNNNNNNNNNNNN
NNNNNNNNNNNNNNNNNNNNNNNNNNNNNNNNNNNNNNNNNNNNNNNNNNNNNNNNNNNN
NNNNNNNNNNNNNNNNNNNNNNNNNNNNNNNNNNNNNNNNNNNNNNNNNNNNNNNNNNNN
NNNNNNNNNNNNNNNNNNNNNNNNNNNNNNNNNNNNNNNNNNNNNNNNNNNNNNNNNNNN
NNNNNNNNNNNNNNNNN
>HB3 no comment
NNNNNNNNNNNNNNNNNNNNNNNNNNNNNNNNNNNNNNNNNNNNNNTTCCCTTGGTTTGA
GAGTACGAATATTAACTTTATAAAGTTAACCCACTTACATTCCTTATATTATGAATGCCT
AATGACAAACCATCTATAACTATAGAGCAATCTCAGCCATTTTGACCATTGACGTGATTT
ATTTCATTTTATGAAACACTCCACTGACTCTAAATCAACATAAAGGCTTGACC-AAATTC
GTCCAATTAACTCATATACATGAAACTTTGAACTGGACCTTAAAGTCCTAGTCAATACGG
ATAATACTTATAAAAGAACTTGAATAATAAGCATCCATGGTATTCTCATGAAGTCCATTC
AAATAGACAGGACATATAAAGATCTTCAACATGAATATCTCTTTCCCATACCCNNNNNNN
NNNNNNNNNNNNNNNNNNNNNNNNNNNNNNNNNNNNNNNNNNNNNNNNNNNNNNNNNNNN
NNNNNNNNNNNNNNNNNNNNNNNNNNNNNNNNNNNNNNNNNNNNNNNNNNNNNNNNNNNN
NNNNNNNNNNNNNNNNNNNNNNNNNNNNNNNNNNNNNNNNNNNNNNNNNNNNNNNNNNNN
NNNNNNNNNNNNNNNNNNNNNNNNNNNNNNNNNNNNNNNNNNNNNNNNNNNNNNNNNNNN
NNNNNNNNNNNNNNNNNNNNNNNNNNNNNNNNNNNNNNNNNNNNNNNNNNNNNNNNNNNN
NNNNNNNNNNNNNNNNNNNNNNNNNNNNNNNNNNNNNNNNNNNNNNNNNNNNNNNNNNNN
NNNNNNNNNNNNNNNNNNNNNNNNNNNNNNNNNNNNNNNNNNNNNNNNNNNNNNNNNNNN
NNNNNNNNNNNNNNNNNNNNNNNNNNNNNNNNNNNNNNNNNNNNNNNNNNNNNNNNNNNN
NNNNNNNNNNNNNNNNNNNNNNNNNNNNNNNNNNNNNNNNNNNNNNNNNNNNNNNNNNNN
NNNNNNNNNNNNNNNNNNNNNNNNNNNNNNNNNNNNNNNNNNNNNNNNNNNNNNNNNNNN
NNNNNNNNNNNNNNNNNNNNNNNNNNNNNNNNNNNNNNNNNNNNNNNNNNNNNNNNNNNN
NNNNNNNNNNNNNNNNNNNNNNNNNNNNNNNNNNNNNNNNNNNNNNNNNNNNNNNNNNNN
NNNNNNNNNNNNNNNNNNNNNNNNNNNNNNNNNNNNNNNNNNNNNNNNNNNNNNNNNNNN
NNNNNNNNNNNNNNNNN
>HB4 no comment
NNNNNNNNNNNNNNNNNNNNNNNNNNNNNNNNNNNNNNNNNNNNNNTTCCCTTGGTTTGA
GAGTACGAATATTAACTTTATAAAGTTAACCCACTTACATTCCTTATATTATGAATGCCT
AATGACAAACCATCTATAACTATAGAGCAATCTCAGCCATTTTGACCATTGACGTGATTT
ATTTCATTTTATGAAACACTCCACTGACTCTAAATCAACATAAAGGCTTGACC-AAATTC
GTCCAATTAACTCATATACATGAAACTTTGAACTGGACCTTAAAGTCCTAGTCAATACGG
ATAATACTTATAAAAGAACTTGAATAATAAGCATCCATGGTATTCTCATGAAGTCCATTC
AAATAGACAGGACATATAAAGATCTTCAACATGAATATCTCTTTCCCATACCCNNNNNNN
NNNNNNNNNNNNNNNNNNNNNNNNNNNNNNNNNNNNNNNNNNNNNNNNNNNNNNNNNNNN
NNNNNNNNNNNNNNNNNNNNNNNNNNNNNNNNNNNNNNNNNNNNNNNNNNNNNNNNNNNN
NNNNNNNNNNNNNNNNNNNNNNNNNNNNNNNNNNNNNNNNNNNNNNNNNNNNNNNNNNNN
NNNNNNNNNNNNNNNNNNNNNNNNNNNNNNNNNNNNNNNNNNNNNNNNNNNNNNNNNNNN
NNNNNNNNNNNNNNNNNNNNNNNNNNNNNNNNNNNNNNNNNNNNNNNNNNNNNNNNNNNN
NNNNNNNNNNNNNNNNNNNNNNNNNNNNNNNNNNNNNNNNNNNNNNNNNNNNNNNNNNNN
NNNNNNNNNNNNNNNNNNNNNNNNNNNNNNNNNNNNNNNNNNNNNNNNNNNNNNNNNNNN
NNNNNNNNNNNNNNNNNNNNNNNNNNNNNNNNNNNNNNNNNNNNNNNNNNNNNNNNNNNN
NNNNNNNNNNNNNNNNNNNNNNNNNNNNNNNNNNNNNNNNNNNNNNNNNNNNNNNNNNNN
NNNNNNNNNNNNNNNNNNNNNNNNNNNNNNNNNNNNNNNNNNNNNNNNNNNNNNNNNNNN
NNNNNNNNNNNNNNNNNNNNNNNNNNNNNNNNNNNNNNNNNNNNNNNNNNNNNNNNNNNN
NNNNNNNNNNNNNNNNNNNNNNNNNNNNNNNNNNNNNNNNNNNNNNNNNNNNNNNNNNNN
NNNNNNNNNNNNNNNNNNNNNNNNNNNNNNNNNNNNNNNNNNNNNNNNNNNNNNNNNNNN
NNNNNNNNNNNNNNNNN
>HB5
NNNNNNNNNNNNNNNNNNNNNNNNNNNNNNNNNNNNNNNNNNNNNNTTCCCTTGGTTTGA
GAGTACGAATATTAACTTTATAAAGTTAACCCACTTACATTCCTTATATTATGAATGCCT
AATGACAAACCATCTATAACTATAGAGCAATCTCAGCCATTTTGACCATTGACGTGATTT
ATTTCATTTTATGAAACACTCCACTGACTCTAAATCAACATAAAGGCTTGACC-AAATTC
GTCCAATTAACTCATATACATGAAACTTTGAACTGGACCTTAAAGTCCTAGTCAATACGG
ATAATACTTATAAAAGAACTTGAATAATAAGCATCCATGGTATTCTCATGAAGTCCATTC
AAATAGACAGGACATATAAAGATCTTCAACATGAATATCTCTTTCCCATACCCNNNNNNN
NNNNNNNNNNNNNNNNNNNNNNNNNNNNNNNNNNNNNNNNNNNNNNNNNNNNNNNNNNNN
NNNNNNNNNNNNNNNNNNNNNNNNNNNNNNNNNNNNNNNNNNNNNNNNNNNNNNNNNNNN
NNNNNNNNNNNNNNNNNNNNNNNNNNNNNNNNNNNNNNNNNNNNNNNNNNNNNNNNNNNN
NNNNNNNNNNNNNNNNNNNNNNNNNNNNNNNNNNNNNNNNNNNNNNNNNNNNNNNNNNNN
NNNNNNNNNNNNNNNNNNNNNNNNNNNNNNNNNNNNNNNNNNNNNNNNNNNNNNNNNNNN
NNNNNNNNNNNNNNNNNNNNNNNNNNNNNNNNNNNNNNNNNNNNNNNNNNNNNNNNNNNN
NNNNNNNNNNNNNNNNNNNNNNNNNNNNNNNNNNNNNNNNNNNNNNNNNNNNNNNNNNNN
NNNNNNNNNNNNNNNNNNNNNNNNNNNNNNNNNNNNNNNNNNNNNNNNNNNNNNNNNNNN
NNNNNNNNNNNNNNNNNNNNNNNNNNNNNNNNNNNNNNNNNNNNNNNNNNNNNNNNNNNN
NNNNNNNNNNNNNNNNNNNNNNNNNNNNNNNNNNNNNNNNNNNNNNNNNNNNNNNNNNNN
NNNNNNNNNNNNNNNNNNNNNNNNNNNNNNNNNNNNNNNNNNNNNNNNNNNNNNNNNNNN
NNNNNNNNNNNNNNNNNNNNNNNNNNNNNNNNNNNNNNNNNNNNNNNNNNNNNNNNNNNN
NNNNNNNNNNNNNNNNNNNNNNNNNNNNNNNNNNNNNNNNNNNNNNNNNNNNNNNNNNNN
NNNNNNNNNNNNNNNNN
>GS6 no comment
NNNNNNNNNNNNNNNNNNNNNNNNNNNNNNNNNNNNNNNNNNNNNNTTCCCTTGGTTTGA
GAGTACGAATATTAACTTTATAAAGTTAACCCACTTACATTCCTTATATTATGAATGCCT
AATGACAAACCATCTATAACTATAGAGCAATCTCAGCCATTTTGACCATTGACGTGATTT
ATTTCATTTTATGAAACACTCCACTGACTCTAAATCAACATAAAGGCTTGACC-AAATTC
GTCCAATTAACTCATATACATGAAACTTTGAACTGGACCTTAAAGTCCTAGTCAATACGG
ATAATACTTATAAAAGAACTTGAATAATAAGCATCCATGGTATTCTCATGAAGTCCATTC
AAATAGACAGGACATATAAAGATCTTCAACATGAATATCTCTTTCCCATACCCNNNNNNN
NNNNNNNNNNNNNNNNNNNNNNNNNNNNNNNNNNNNNNNNNNNNNNNNNNNNNNNNNNNN
NNNNNNNNNNNNNNNNNNNNNNNNNNNNNNNNNNNNNNNNNNNNNNNNNNNNNNNNNNNN
NNNNNNNNNNNNNNNNNNNNNNNNNNNNNNNNNNNNNNNNNNNNNNNNNNNNNNNNNNNN
NNNNNNNNNNNNNNNNNNNNNNNNNNNNNNNNNNNNNNNNNNNNNNNNNNNNNNNNNNNN
NNNNNNNNNNNNNNNNNNNNNNNNNNNNNNNNNNNNNNNNNNNNNNNNNNNNNNNNNNNN
NNNNNNNNNNNNNNNNNNNNNNNNNNNNNNNNNNNNNNNNNNNNNNNNNNNNNNNNNNNN
NNNNNNNNNNNNNNNNNNNNNNNNNNNNNNNNNNNNNNNNNNNNNNNNNNNNNNNNNNNN
NNNNNNNNNNNNNNNNNNNNNNNNNNNNNNNNNNNNNNNNNNNNNNNNNNNNNNNNNNNN
NNNNNNNNNNNNNNNNNNNNNNNNNNNNNNNNNNNNNNNNNNNNNNNNNNNNNNNNNNNN
NNNNNNNNNNNNNNNNNNNNNNNNNNNNNNNNNNNNNNNNNNNNNNNNNNNNNNNNNNNN
NNNNNNNNNNNNNNNNNNNNNNNNNNNNNNNNNNNNNNNNNNNNNNNNNNNNNNNNNNNN
NNNNNNNNNNNNNNNNNNNNNNNNNNNNNNNNNNNNNNNNNNNNNNNNNNNNNNNNNNNN
NNNNNNNNNNNNNNNNNNNNNNNNNNNNNNNNNNNNNNNNNNNNNNNNNNNNNNNNNNNN
NNNNNNNNNNNNNNNNN
>CHIHLJ1
NNNNNNNNNNNNNNNNNNNNNNNNNNNNNNNNNNNNNNNNNNNNNNTTCCCTTGGTTTGA
GAGTACGAATATCAACTTTATAAAGTTAACCCACTTACATTCCTTATATTATGAATGCCT
AATGACAAACCATCTATAACTATAGAGCAATCTCAGCCATTTTGACCATTGACGTGATTT
ATTTCATTTTATGAAACACTCCACTGACTCTAAATCAACATAAAGGCTTGACC-AAATTC
GTCCAATTAACTCATATACATGAAACTTTGAACTGGACCTTAAAGTCCTAGTCAATACGG
ATAATACTTATAAAAGAACTTGAGTAATAAGCATCCATGGTATTCTCATGAAGTCCATTC
AAATAGACAGGACATATAAAGATCTTCAACATGAATATCTCTTTCCCATACCCNNNNNNN
NNNNNNNNNNNNNNNNNNNNNNNNNNNNNNNNNNNNNNNNNNNNNNNNNNNNNNNNNNNN
NNNNNNNNNNNNNNNNNNNNNNNNNNNNNNNNNNNNNNNNNNNNNNNNNNNNNNNNNNNN
NNNNNNNNNNNNNNNNNNNNNNNNNNNNNNNNNNNNNNNNNNNNNNNNNNNNNNNNNNNN
NNNNNNNNNNNNNNNNNNNNNNNNNNNNNNNNNNNNNNNNNNNNNNNNNNNNNNNNNNNN
NNNNNNNNNNNNNNNNNNNNNNNNNNNNNNNNNNNNNNNNNNNNNNNNNNNNNNNNNNNN
NNNNNNNNNNNNNNNNNNNNNNNNNNNNNNNNNNNNNNNNNNNNNNNNNNNNNNNNNNNN
NNNNNNNNNNNNNNNNNNNNNNNNNNNNNNNNNNNNNNNNNNNNNNNNNNNNNNNNNNNN
NNNNNNNNNNNNNNNNNNNNNNNNNNNNNNNNNNNNNNNNNNNNNNNNNNNNNNNNNNNN
NNNNNNNNNNNNNNNNNNNNNNNNNNNNNNNNNNNNNNNNNNNNNNNNNNNNNNNNNNNN
NNNNNNNNNNNNNNNNNNNNNNNNNNNNNNNNNNNNNNNNNNNNNNNNNNNNNNNNNNNN
NNNNNNNNNNNNNNNNNNNNNNNNNNNNNNNNNNNNNNNNNNNNNNNNNNNNNNNNNNNN
NNNNNNNNNNNNNNNNNNNNNNNNNNNNNNNNNNNNNNNNNNNNNNNNNNNNNNNNNNNN
NNNNNNNNNNNNNNNNNNNNNNNNNNNNNNNNNNNNNNNNNNNNNNNNNNNNNNNNNNNN
NNNNNNNNNNNNNNNNN
>CHIHLJ2 no comment
NNNNNNNNNNNNNNNNNNNNNNNNNNNNNNNNNNNNNNNNNNNNNNTTCCCTTGGTTTGA
GAGTACGAATATCAACTTTATAAAGTTAACCCACTTACATTCCTTATATTATGAATGCCT
AATGACAAACCATCTATAACTATAGAGCAATCTCAGCCATTTTGACCATTGACGTGATTT
ATTTCATTTTATGAAACACTCCACTGACTCTAAATCAACATAAAGGCTTGACC-AAATTC
GTCCAATTAACTCATATACATGAAACTTTGAACTGGACCTTAAAGTCCTAGTCAATACGG
ATAATACTTATAAAAGAACTTGAGTAATAAGCATCCATGGTATTCTCATGAAGTCCATTC
AAATAGACAGGACATATAAAGATCTTCAACATGAATATCTCTTTCCCATACCCNNNNNNN
NNNNNNNNNNNNNNNNNNNNNNNNNNNNNNNNNNNNNNNNNNNNNNNNNNNNNNNNNNNN
NNNNNNNNNNNNNNNNNNNNNNNNNNNNNNNNNNNNNNNNNNNNNNNNNNNNNNNNNNNN
NNNNNNNNNNNNNNNNNNNNNNNNNNNNNNNNNNNNNNNNNNNNNNNNNNNNNNNNNNNN
NNNNNNNNNNNNNNNNNNNNNNNNNNNNNNNNNNNNNNNNNNNNNNNNNNNNNNNNNNNN
NNNNNNNNNNNNNNNNNNNNNNNNNNNNNNNNNNNNNNNNNNNNNNNNNNNNNNNNNNNN
NNNNNNNNNNNNNNNNNNNNNNNNNNNNNNNNNNNNNNNNNNNNNNNNNNNNNNNNNNNN
NNNNNNNNNNNNNNNNNNNNNNNNNNNNNNNNNNNNNNNNNNNNNNNNNNNNNNNNNNNN
NNNNNNNNNNNNNNNNNNNNNNNNNNNNNNNNNNNNNNNNNNNNNNNNNNNNNNNNNNNN
NNNNNNNNNNNNNNNNNNNNNNNNNNNNNNNNNNNNNNNNNNNNNNNNNNNNNNNNNNNN
NNNNNNNNNNNNNNNNNNNNNNNNNNNNNNNNNNNNNNNNNNNNNNNNNNNNNNNNNNNN
NNNNNNNNNNNNNNNNNNNNNNNNNNNNNNNNNNNNNNNNNNNNNNNNNNNNNNNNNNNN
NNNNNNNNNNNNNNNNNNNNNNNNNNNNNNNNNNNNNNNNNNNNNNNNNNNNNNNNNNNN
NNNNNNNNNNNNNNNNNNNNNNNNNNNNNNNNNNNNNNNNNNNNNNNNNNNNNNNNNNNN
NNNNNNNNNNNNNNNNN
